# Supplementary material for: Large-scale analyses of heat shock transcription factors and database construction based on whole-genome genes in horticultural and representative plants
Source: Hortic Res. 2022 Feb 19;9:uhac035. doi: 10.1093/hr/uhac035 (PMC9123238; doi:10.1093/hr/uhac035)
Supplement: Web_Material_uhac035 [file web_material_uhac035.zip]

Archive with 2 entries (2 files):
- Supplementary Figures 1-4.pdf
- Supplementary tables 1-22.xlsx
