# Supplementary material for: Large-scale analyses of heat shock transcription factors and database construction based on whole-genome genes in horticultural and representative plants
Source: Hortic Res. 2022 Feb 19;9:uhac035. doi: 10.1093/hr/uhac035 (PMC9123238; doi:10.1093/hr/uhac035)
Supplement: Web_Material_uhac035 [file web_material_uhac035.zip › Supplementary tables 1-22.xlsx]

## Sheet: Table S1
Table S1. The information of identified Hsf family genes in 111 plants, and the species names with red color were the horticultural plants.
Taxon	Species	Abbreviation I	Classification I	Abbreviation II	Classification II	All_genes	Log10(All_genes)	Hsf_genes	Log2(Hsf_genes)	Hsf_number_ratio	Log10(Number_ratio)	All_gene_length	Hsf_gene_length	Length_ratio
Plantae	Actinidia_chinensis	Ach	Dicotyledons	Dic	Dicots	39040	4.59151	30	4.90689	0.000768443	-3.11439	356.528	386.367	1.08369
Plantae	Amaranthus_hypochondriacus	Ahy	Dicotyledons	Dic	Dicots	23054	4.36275	21	4.39232	0.000910905	-3.04053	390.013	380.095	0.974571
Plantae	Aquilegia_coerulea	Acoe	Dicotyledons	Dic	Dicots	30023	4.47745	15	3.90689	0.000499617	-3.30136	379.541	367.8	0.969066
Plantae	Arabidopsis_halleri	Aha	Dicotyledons	Dic	Dicots	25008	4.39808	26	4.70044	0.00103967	-2.98311	380.959	310.269	0.814442
Plantae	Arabidopsis_lyrata	Aly	Dicotyledons	Dic	Dicots	32670	4.51415	38	5.24793	0.00116315	-2.93437	360.385	267.947	0.743503
Plantae	Arabidopsis_thaliana	Ath	Dicotyledons	Dic	Dicots	27416	4.438	24	4.58496	0.000875401	-3.05779	405.231	345.667	0.853011
Plantae	Arachis_duranensis	Adu	Dicotyledons	Dic	Dicots	37842	4.57797	21	4.39232	0.000554939	-3.25575	339.833	390.143	1.14804
Plantae	Arachis_ipaensis	Aip	Dicotyledons	Dic	Dicots	38967	4.5907	21	4.39232	0.000538918	-3.26848	327.974	374.905	1.14309
Plantae	Beta_vulgaris	Bvu	Dicotyledons	Dic	Dicots	26923	4.43012	17	4.08746	0.00063143	-3.19967	351.258	387.941	1.10443
Plantae	Boechera_stricta	Bst	Dicotyledons	Dic	Dicots	27416	4.438	31	4.9542	0.00113073	-2.94664	392.753	302.677	0.770656
Plantae	Brassica_juncea	Bju	Dicotyledons	Dic	Dicots	79644	4.90115	103	6.6865	0.00129325	-2.88832	368.85	295.68	0.801626
Plantae	Brassica_napus	Bna	Dicotyledons	Dic	Dicots	101040	5.00449	95	6.56986	0.000940222	-3.02677	332.728	306.084	0.919923
Plantae	Brassica_nigra	Bni	Dicotyledons	Dic	Dicots	47953	4.68082	45	5.49185	0.000938419	-3.0276	376.037	356.978	0.949317
Plantae	Brassica_oleracea	Bol	Dicotyledons	Dic	Dicots	59225	4.77251	53	5.72792	0.000894892	-3.04823	346.392	309.604	0.893795
Plantae	Brassica_rapa	Bra	Dicotyledons	Dic	Dicots	46250	4.66511	54	5.75489	0.00116757	-2.93272	374.259	290.241	0.775508
Plantae	Capsella_grandiflora	Cgr	Dicotyledons	Dic	Dicots	24805	4.39454	31	4.9542	0.00124975	-2.90318	408.89	289.29	0.707502
Plantae	Capsella_rubella	Cru	Dicotyledons	Dic	Dicots	28447	4.45404	31	4.9542	0.00108975	-2.96267	416.881	302.71	0.72613
Plantae	Capsicum_annuum	Can	Dicotyledons	Dic	Dicots	35884	4.5549	25	4.64386	0.000696689	-3.15696	363.537	363.84	1.00083
Plantae	Capsicum_baccatum	Cba	Dicotyledons	Dic	Dicots	35874	4.55478	24	4.58496	0.000669008	-3.17457	375.169	379.625	1.01188
Plantae	Capsicum_chinense	Cch	Dicotyledons	Dic	Dicots	35009	4.54418	28	4.80735	0.000799794	-3.09702	371.77	366.071	0.984671
Plantae	Carica_papaya	Cpa	Dicotyledons	Dic	Dicots	27775	4.44365	18	4.16993	0.000648065	-3.18838	296.656	353.167	1.19049
Plantae	Catharanthus_roseus	Cro	Dicotyledons	Dic	Dicots	33829	4.52929	20	4.32193	0.000591209	-3.22826	339.497	422.45	1.24434
Plantae	Cephalotus_follicularis	Cfo	Dicotyledons	Dic	Dicots	36503	4.56233	16	4	0.00043832	-3.35821	320.895	375.188	1.16919
Plantae	Chenopodium_quinoa	Cqu	Dicotyledons	Dic	Dicots	44776	4.65105	29	4.85798	0.000647668	-3.18865	423.834	359.069	0.847191
Plantae	Cicer_arietinum	Car	Dicotyledons	Dic	Dicots	33107	4.51992	25	4.64386	0.000755127	-3.12198	465.692	359.4	0.771754
Plantae	Citrullus_lanatus	Cla	Dicotyledons	Dic	Dicots	23440	4.36996	24	4.58496	0.00102389	-2.98975	368.892	375.542	1.01803
Plantae	Citrus_clementina	Ccl	Dicotyledons	Dic	Dicots	33929	4.53057	21	4.39232	0.00061894	-3.20835	413.184	353.81	0.8563
Plantae	Citrus_grandis	Cgra	Dicotyledons	Dic	Dicots	30123	4.4789	17	4.08746	0.000564353	-3.24845	355.866	404.412	1.13642
Plantae	Citrus_sinensis	Csi	Dicotyledons	Dic	Dicots	46147	4.66414	32	5	0.000693436	-3.15899	413.998	372.781	0.900443
Plantae	Coffea_canephora	Cca	Dicotyledons	Dic	Dicots	25574	4.4078	25	4.64386	0.000977555	-3.00986	400.859	353.68	0.882305
Plantae	Cucumis_melo	Cme	Dicotyledons	Dic	Dicots	29796	4.47416	29	4.85798	0.000973285	-3.01176	463.722	358.207	0.772461
Plantae	Cucumis_sativus	Csa	Dicotyledons	Dic	Dicots	21604	4.33453	22	4.45943	0.00101833	-2.99211	394.534	349.636	0.8862
Plantae	Daucus_carota	Dcar	Dicotyledons	Dic	Dicots	32118	4.50675	14	3.80735	0.000435893	-3.36062	394.949	436.714	1.10575
Plantae	Dianthus_caryophyllus	Dca	Dicotyledons	Dic	Dicots	56139	4.74926	17	4.08746	0.00030282	-3.51882	387.748	346.824	0.894455
Plantae	Eucalyptus_grandis	Egr	Dicotyledons	Dic	Dicots	36349	4.56049	35	5.12928	0.000962888	-3.01642	386.702	405.657	1.04902
Plantae	Eutrema_salsugineum	Esa	Dicotyledons	Dic	Dicots	29284	4.46663	28	4.80735	0.000956154	-3.01947	410.286	284.857	0.694289
Plantae	Fragaria_vesca	Fve	Dicotyledons	Dic	Dicots	32831	4.51628	15	3.90689	0.000456885	-3.34019	394.133	476.333	1.20856
Plantae	Glycine_max	Gma	Dicotyledons	Dic	Dicots	56044	4.74853	52	5.70044	0.000927842	-3.03253	388.36	348.981	0.898602
Plantae	Gossypium_arboreum	Gar	Dicotyledons	Dic	Dicots	40134	4.60351	41	5.35755	0.00102158	-2.99073	362.067	366.268	1.0116
Plantae	Gossypium_hirsutum	Ghi	Dicotyledons	Dic	Dicots	70478	4.84805	82	6.35755	0.00116348	-2.93424	392.242	359.073	0.915439
Plantae	Gossypium_raimondii	Gra	Dicotyledons	Dic	Dicots	37505	4.57409	39	5.2854	0.00103986	-2.98302	399.134	365.846	0.916599
Plantae	Jatropha_curcas	Jcu	Dicotyledons	Dic	Dicots	25413	4.40506	7	2.80735	0.00027545	-3.55996	447.032	398	0.890317
Plantae	Kalanchoe_laxiflora	Kla	Dicotyledons	Dic	Dicots	30964	4.49086	32	5	0.00103346	-2.98571	375.24	356.938	0.951224
Plantae	Kalanchoe_marnieriana	Kma	Dicotyledons	Dic	Dicots	50461	4.70296	57	5.83289	0.00112959	-2.94708	416.874	372.368	0.893239
Plantae	Linum_usitatissimum	Lus	Dicotyledons	Dic	Dicots	43484	4.63833	40	5.32193	0.000919879	-3.03627	399.149	393.775	0.986536
Plantae	Lotus_japonicus	Lja	Dicotyledons	Dic	Dicots	39734	4.59916	9	3.16993	0.000226506	-3.64492	296.474	265.778	0.896463
Plantae	Malus_domestica	Mdo	Dicotyledons	Dic	Dicots	30294	4.48136	29	4.85798	0.000957285	-3.01896	404.107	411.379	1.018
Plantae	Manihot_esculenta	Mes	Dicotyledons	Dic	Dicots	33033	4.51895	31	4.9542	0.000938455	-3.02759	388.587	355.097	0.913816
Plantae	Medicago_truncatula	Mtr	Dicotyledons	Dic	Dicots	50894	4.70667	26	4.70044	0.000510866	-3.29169	327.322	347.846	1.0627
Plantae	Erythranthe_guttata	Egut	Dicotyledons	Dic	Dicots	28140	4.44932	20	4.32193	0.000710732	-3.14829	396.59	352.55	0.888953
Plantae	Moringa_oleifera	Mol	Dicotyledons	Dic	Dicots	19465	4.28925	18	4.16993	0.000924737	-3.03398	414.589	387.222	0.93399
Plantae	Nelumbo_nucifera	Nnu	Dicotyledons	Dic	Dicots	26685	4.42627	28	4.80735	0.00104928	-2.97911	377.499	328.321	0.869727
Plantae	Panax_ginseng	Pgi	Dicotyledons	Dic	Dicots	42006	4.62331	43	5.42626	0.00102366	-2.98984	394.179	363.023	0.920959
Plantae	Phaseolus_vulgaris	Pvu	Dicotyledons	Dic	Dicots	32720	4.51481	35	5.12928	0.00106968	-2.97075	418.747	359	0.857319
Plantae	Populus_trichocarpa	Ptr	Dicotyledons	Dic	Dicots	41335	4.61632	30	4.90689	0.000725777	-3.1392	385.278	366.833	0.952127
Plantae	Prunus_mume	Pmu	Dicotyledons	Dic	Dicots	29705	4.47283	29	4.85798	0.000976267	-3.01043	463.128	388.655	0.839196
Plantae	Prunus_persica	Ppe	Dicotyledons	Dic	Dicots	26873	4.42932	18	4.16993	0.000669817	-3.17404	409.343	386.5	0.944195
Plantae	Raphanus_sativus	Rsa	Dicotyledons	Dic	Dicots	43239	4.63588	45	5.49185	0.00104073	-2.98266	380.469	299.267	0.786573
Plantae	Ricinus_communis	Rco	Dicotyledons	Dic	Dicots	31221	4.49445	18	4.16993	0.000576535	-3.23917	333.743	359.167	1.07618
Plantae	Salix_purpurea	Spu	Dicotyledons	Dic	Dicots	37865	4.57824	37	5.20945	0.000977156	-3.01004	402.014	358.189	0.890987
Plantae	Salvia_miltiorrhiza	Smi	Dicotyledons	Dic	Dicots	27986	4.44694	26	4.70044	0.000929036	-3.03197	362.694	345.231	0.95185
Plantae	Sesamum_indicum	Sin	Dicotyledons	Dic	Dicots	27148	4.43374	28	4.80735	0.00103138	-2.98658	392.458	369.929	0.942594
Plantae	Solanum_lycopersicum	Sly	Dicotyledons	Dic	Dicots	34725	4.54064	26	4.70044	0.00074874	-3.12567	344.304	366.692	1.06503
Plantae	Solanum_melongena	Sme	Dicotyledons	Dic	Dicots	42035	4.62361	21	4.39232	0.000499584	-3.30139	290.304	355.81	1.22565
Plantae	Solanum_tuberosum	Stu	Dicotyledons	Dic	Dicots	51472	4.71157	41	5.35755	0.00079655	-3.09879	305.451	359.488	1.17691
Plantae	Tarenaya_hassleriana	Tha	Dicotyledons	Dic	Dicots	40658	4.60915	40	5.32193	0.000983816	-3.00709	462.614	382.6	0.82704
Plantae	Thellungiella_halophila	Thal	Dicotyledons	Dic	Dicots	29284	4.46663	28	4.80735	0.000956154	-3.01947	410.286	284.857	0.694289
Plantae	Theobroma_cacao	Tca	Dicotyledons	Dic	Dicots	29452	4.46911	19	4.24793	0.000645117	-3.19036	391.953	404.474	1.03194
Plantae	Trifolium_pratense	Tpr	Dicotyledons	Dic	Dicots	41297	4.61592	26	4.70044	0.000629586	-3.20095	346.441	337.385	0.973858
Plantae	Vigna_angularis	Van	Dicotyledons	Dic	Dicots	37769	4.57714	37	5.20945	0.000979639	-3.00893	468.844	358.135	0.763869
Plantae	Vitis_vinifera	Vvi	Dicotyledons	Dic	Dicots	26346	4.42071	19	4.24793	0.000721172	-3.14196	378.044	457.737	1.2108
Plantae	Aegilops_tauschii	Ata	Monocotyledons	Mon	Monocots	33928	4.53056	19	4.24793	0.000560009	-3.2518	400.518	347.158	0.866771
Plantae	Ananas_comosus	Aco	Monocotyledons	Mon	Monocots	27024	4.43175	27	4.75489	0.000999112	-3.00039	389.478	358.185	0.919654
Plantae	Brachypodium_distachyon	Bdi	Monocotyledons	Mon	Monocots	26552	4.4241	24	4.58496	0.000903887	-3.04389	427.088	381.958	0.894332
Plantae	Brachypodium_stacei	Bsta	Monocotyledons	Mon	Monocots	29898	4.47564	24	4.58496	0.000802729	-3.09543	401.156	367.417	0.915895
Plantae	Echinochloa_crus_galli	Ecr	Monocotyledons	Mon	Monocots	108771	5.03651	68	6.08746	0.000625167	-3.204	318.075	378.647	1.19043
Plantae	Elaeis_guineensis	Egu	Monocotyledons	Mon	Monocots	30752	4.48787	26	4.70044	0.000845473	-3.0729	319.603	384.731	1.20378
Plantae	Hordeum_vulgare	Hvu	Monocotyledons	Mon	Monocots	24286	4.38536	18	4.16993	0.000741168	-3.13008	363.772	319.944	0.879519
Plantae	Lolium_perenne	Lpe	Monocotyledons	Mon	Monocots	28439	4.45391	16	4	0.000562608	-3.24979	355.987	379.875	1.0671
Plantae	Musa_acuminata	Mac	Monocotyledons	Mon	Monocots	36549	4.56288	42	5.39232	0.00114914	-2.93963	345.163	325.429	0.942825
Plantae	Oropetium_thomaeum	Oth	Monocotyledons	Mon	Monocots	28437	4.45388	0	0	0	NA	317.111	0	0
Plantae	Oryza_glaberrima	Ogl	Monocotyledons	Mon	Monocots	33164	4.52067	20	4.32193	0.000603064	-3.21964	363.853	367.15	1.00906
Plantae	Oryza_sativa	Osa	Monocotyledons	Mon	Monocots	55803	4.74666	25	4.64386	0.000448005	-3.34872	457.582	384.12	0.839456
Plantae	Panicum_hallii	Pha	Monocotyledons	Mon	Monocots	37232	4.57092	24	4.58496	0.000644607	-3.19071	368.866	370.375	1.00409
Plantae	Panicum_virgatum	Pvi	Monocotyledons	Mon	Monocots	102065	5.00888	54	5.75489	0.000529075	-3.27648	318.378	336.926	1.05826
Plantae	Phalaenopsis_equestris	Peq	Monocotyledons	Mon	Monocots	29431	4.46881	20	4.32193	0.000679556	-3.16778	298.951	338.35	1.13179
Plantae	Phoenix_dactylifera	Pda	Monocotyledons	Mon	Monocots	28889	4.46073	19	4.24793	0.00065769	-3.18198	356.514	368.579	1.03384
Plantae	Phyllostachys_heterocycla	Phe	Monocotyledons	Mon	Monocots	31987	4.50497	31	4.9542	0.000969144	-3.01361	403.38	361.871	0.897097
Plantae	Setaria_italica	Sit	Monocotyledons	Mon	Monocots	34584	4.53888	26	4.70044	0.000751793	-3.1239	395.515	371.538	0.939379
Plantae	Setaria_viridis	Svi	Monocotyledons	Mon	Monocots	35214	4.54672	26	4.70044	0.000738343	-3.13174	387.855	367.692	0.948015
Plantae	Sorghum_bicolor	Sbi	Monocotyledons	Mon	Monocots	27608	4.44103	24	4.58496	0.000869313	-3.06082	420.014	377.292	0.898284
Plantae	Spirodela_polyrhiza	Spo	Monocotyledons	Mon	Monocots	19623	4.29277	13	3.70044	0.000662488	-3.17882	368.411	363.846	0.98761
Plantae	Triticum_aestivum	Tae	Monocotyledons	Mon	Monocots	99386	4.99733	53	5.72792	0.000533274	-3.27305	289.957	265.604	0.91601
Plantae	Triticum_urartu	Tur	Monocotyledons	Mon	Monocots	33483	4.52482	17	4.08746	0.00050772	-3.29438	362.577	363.118	1.00149
Plantae	Zea_mays	Zma	Monocotyledons	Mon	Monocots	38914	4.59011	27	4.75489	0.000693838	-3.15874	365.073	382.37	1.04738
Plantae	Zostera_marina	Zmar	Monocotyledons	Mon	Monocots	20450	4.31069	12	3.58496	0.000586797	-3.23151	391.176	273.25	0.698534
Plantae	Gnetum_montanum	Gmo	Gnetopsida	Gne-Gymnospermae	Other higher plant	27491	4.43919	25	4.64386	0.000909389	-3.04125	332.355	285.56	0.859202
Plantae	Marchantia_polymorpha	Mpo	Hepaticae	Hep-Marchantiophyta	Other higher plant	19287	4.28526	3	1.58496	0.000155545	-3.80814	404.242	473.333	1.17092
Plantae	Selaginella_moellendorffii	Smo	Lycopsida	Lyc-Lycopodiophyta	Other higher plant	22285	4.34801	7	2.80735	0.000314113	-3.50291	380.99	175.143	0.459705
Plantae	Physcomitrella_patens	Ppa	Musci	Mus-Bryophyta	Other higher plant	30249	4.48071	8	3	0.000264472	-3.57762	377.349	464.5	1.23096
Plantae	Picea_abies	Pab	Pinopsida	Pin-Gymnospermae	Other higher plant	26437	4.42221	16	4	0.000605212	-3.21809	305.885	352.875	1.15362
Plantae	Sphagnum_fallax	Sfa	Sphagnopsida	Sph-Bryophyta	Other higher plant	26939	4.43038	10	3.32193	0.000371209	-3.43038	449.803	522	1.16051
Plantae	Amborella_trichopoda	Atr	Basal angiosperms	Bas	Other higher plant	26846	4.42888	12	3.58496	0.000446994	-3.3497	314.432	345.583	1.09907
Plantae	Ostreococcus_lucimarinus	Olu	Prasinophyceae	Chl	Lower plant	7796	3.89187	1	0.5	0.000128271	-3.89187	404.863	166	0.410015
Plantae	Chlorella_variabilis	Cva	Trebouxiophyceae	Chl	Lower plant	9791	3.99083	1	0.5	0.000102135	-3.99083	454.782	93	0.204494
Plantae	Chlamydomonas_reinhardtii	Cre	Chlorophyceae	Chl	Lower plant	17741	4.24898	2	1	0.000112733	-3.94795	734.508	1024.5	1.39481
Plantae	Coccomyxa_subellipsoidea	Csu	Chlorophyceae	Chl	Lower plant	9629	3.98358	0	0	0	NA	426.466	0	0
Plantae	Dunaliella_salina	Dsa	Chlorophyceae	Chl	Lower plant	16697	4.22264	2	1	0.000119782	-3.92161	402.241	398.5	0.990698
Plantae	Micromonas_pusilla_CCMP1545	Mpuc	Chlorophyceae	Chl	Lower plant	10660	4.02776	4	2	0.000375235	-3.4257	449.872	277.75	0.617398
Plantae	Micromonas_pusilla_RCC299	Mpu	Chlorophyceae	Chl	Lower plant	10103	4.00445	6	2.58496	0.000593883	-3.2263	485.251	321.667	0.662887
Plantae	Volvox_carteri	Vca	Chlorophyceae	Chl	Lower plant	15285	4.18427	1	0.5	6.54236e-05	-4.18427	523.144	773	1.4776

## Sheet: Table S2
Table S2. The conserved motifs and domains analysis of identified Hsf family genes in 7 representative plants.
Gene_ID	Domain_Start	Domain_End	Motifs	E-value	Gene_ID	Domain_Start	Domain_End	Motifs	E-value	Gene_ID	Domain_Start	Domain_End	Motifs	E-value	Gene_ID	Domain_Start	Domain_End	Motifs	E-value	Gene_ID	Domain_Start	Domain_End	Motifs	E-value	Gene_ID	Domain_Start	Domain_End	Motifs	E-value	Gene_ID	Domain_Start	Domain_End	Motifs	E-value	Gene_ID	Domain_Start	Domain_End	Motifs	E-value	Gene_ID	Domain_Start	Domain_End	Motifs	E-value	Gene_ID	Domain_Start	Domain_End	Motifs	E-value
Pab-Hsf003	101	132	motif1	1.77e-40	Smo-Hsf004	65	85	motif2	4.82e-28	Pab-Hsf015	60	82	motif3	8.58e-29	Ppa-Hsf006	183	211	motif4	2.97e-33	Pab-Hsf007	39	53	motif5	1.9e-18	Atr-Hsf004	164	204	motif6	3.76e-44	Ath-Hsf016	410	429	motif7	7.24e-21	Pab-Hsf005	221	235	motif8	5.57e-18	Ath-Hsf005	121	141	motif9	1.2e-21	Pab-Hsf007	459	473	motif10	9.78e-17
Pab-Hsf015	122	153	motif1	2.28e-39	Pab-Hsf009	85	105	motif2	4.82e-28	Pab-Hsf013	22	44	motif3	8.58e-29	Ppa-Hsf003	185	213	motif4	2.97e-33	Atr-Hsf004	37	51	motif5	1.9e-18	Pab-Hsf003	185	225	motif6	1.83e-43	Pab-Hsf002	442	461	motif7	3.52e-20	Pab-Hsf016	213	227	motif8	7.83e-18	Ath-Hsf019	126	146	motif9	2.97e-21	Atr-Hsf004	485	499	motif10	8.3e-15
Pab-Hsf013	84	115	motif1	2.28e-39	Pab-Hsf007	54	74	motif2	4.82e-28	Osa-Hsf022	22	44	motif3	8.58e-29	Smo-Hsf001	137	165	motif4	5.23e-32	Ppa-Hsf004	49	63	motif5	2.33e-18	Pab-Hsf007	127	167	motif6	2.1e-41	Atr-Hsf003	445	464	motif7	5.74e-20	Pab-Hsf001	213	227	motif8	7.83e-18	Ppa-Hsf006	162	182	motif9	8.34e-21	Ath-Hsf005	449	463	motif10	2.63e-14
Pab-Hsf007	75	106	motif1	1.64e-38	Ppa-Hsf008	84	104	motif2	4.82e-28	Atr-Hsf009	22	44	motif3	1.48e-28	Ath-Hsf001	161	189	motif4	2.48e-31	Smo-Hsf003	25	39	motif5	3.37e-18	Osa-Hsf013	188	228	motif6	3.46e-40	Osa-Hsf006	418	437	motif7	5.29e-19	Pab-Hsf008	210	224	motif8	1.9e-17	Ppa-Hsf003	164	184	motif9	1.37e-20	Osa-Hsf015	438	452	motif10	8.8e-14
Ath-Hsf014	94	125	motif1	2.46e-38	Ppa-Hsf006	97	117	motif2	4.82e-28	Osa-Hsf020	23	45	motif3	3.08e-28	Atr-Hsf004	133	161	motif4	4.44e-31	Ppa-Hsf005	49	63	motif5	3.37e-18	Ppa-Hsf006	214	254	motif6	3.4e-39	Ath-Hsf003	285	304	motif7	3.62e-18	Pab-Hsf014	213	227	motif8	1.64e-16	Atr-Hsf004	112	132	motif9	1.89e-20	Osa-Hsf013	488	502	motif10	3.5e-13
Smo-Hsf005	84	115	motif1	5.45e-38	Ppa-Hsf005	64	84	motif2	4.82e-28	Ath-Hsf014	32	54	motif3	3.08e-28	Ppa-Hsf008	156	184	motif4	1.35e-30	Smo-Hsf006	49	63	motif5	4.67e-18	Ppa-Hsf003	216	256	motif6	3.4e-39	Osa-Hsf004	371	390	motif7	7.95e-17	Pab-Hsf015	387	401	motif8	3.12e-13	Pab-Hsf009	150	170	motif9	4.32e-19	Ath-Hsf001	461	475	motif10	3.5e-13
Osa-Hsf006	82	113	motif1	5.45e-38	Ppa-Hsf003	97	117	motif2	4.82e-28	Ppa-Hsf006	56	78	motif3	3.95e-28	Ath-Hsf019	147	175	motif4	6.43e-30	Ppa-Hsf008	69	83	motif5	8.43e-18	Ath-Hsf019	178	218	motif6	6.67e-38	Ppa-Hsf006	445	464	motif7	1.64e-16	Pab-Hsf004	305	319	motif8	5.68e-13	Atr-Hsf006	146	166	motif9	3.6e-18	Ath-Hsf011	387	401	motif10	4.04e-13
Atr-Hsf004	73	104	motif1	5.45e-38	Ppa-Hsf001	83	103	motif2	4.82e-28	Ppa-Hsf003	56	78	motif3	3.95e-28	Ath-Hsf006	181	209	motif4	5.47e-29	Ath-Hsf006	76	90	motif5	8.43e-18	Osa-Hsf018	197	237	motif6	5.94e-37	Ppa-Hsf008	401	420	motif7	4.9e-16	Atr-Hsf011	249	263	motif8	1.16e-12	Smo-Hsf001	116	136	motif9	7.6e-18	Osa-Hsf018	351	365	motif10	5.35e-13
Atr-Hsf009	84	115	motif1	2e-37	Osa-Hsf024	77	97	motif2	4.82e-28	Osa-Hsf019	32	54	motif3	3.95e-28	Osa-Hsf013	157	185	motif4	1.07e-28	Ath-Hsf001	61	75	motif5	2.06e-17	Ath-Hsf017	160	200	motif6	7.13e-35	Ppa-Hsf001	427	446	motif7	4.9e-16	Pab-Hsf013	341	355	motif8	1.33e-12	Ath-Hsf001	140	160	motif9	8.59e-18	Pab-Hsf002	491	505	motif10	6.15e-13
Osa-Hsf025	102	133	motif1	2.4e-37	Osa-Hsf021	230	250	motif2	4.82e-28	Osa-Hsf012	36	58	motif3	6.2e-28	Pab-Hsf003	154	182	motif4	1.33e-28	Pab-Hsf015	86	100	motif5	2.49e-17	Ath-Hsf001	192	232	motif6	7.13e-35	Ath-Hsf002	337	356	motif7	1.21e-15	Pab-Hsf011	294	308	motif8	1.52e-12	Pab-Hsf003	133	153	motif9	5.02e-17	Ppa-Hsf008	452	466	motif10	8.07e-13
Ppa-Hsf004	85	116	motif1	3.42e-37	Osa-Hsf004	51	71	motif2	4.82e-28	Atr-Hsf005	38	60	motif3	1.18e-27	Ath-Hsf005	142	170	motif4	5.87e-28	Pab-Hsf011	49	63	motif5	2.49e-17	Ath-Hsf005	173	213	motif6	1.23e-34	Ppa-Hsf003	450	469	motif7	1.38e-15	Ath-Hsf020	244	258	motif8	2.58e-12	Osa-Hsf011	157	177	motif9	8.79e-17	Ath-Hsf019	462	476	motif10	8.07e-13
Osa-Hsf018	112	143	motif1	3.42e-37	Ath-Hsf019	66	86	motif2	4.82e-28	Ppa-Hsf007	26	48	motif3	1.78e-27	Smo-Hsf004	139	167	motif4	4.78e-25	Pab-Hsf004	50	64	motif5	2.49e-17	Pab-Hsf009	202	242	motif6	1.42e-34	Pab-Hsf007	409	428	motif7	3.25e-15	Atr-Hsf010	218	232	motif8	1.11e-11	Osa-Hsf013	136	156	motif9	1.36e-16	Osa-Hsf012	336	350	motif10	3.66e-12
Ppa-Hsf002	85	116	motif1	8.13e-37	Ath-Hsf006	91	111	motif2	4.82e-28	Smo-Hsf006	23	45	motif3	5.69e-27	Atr-Hsf006	167	195	motif4	5.62e-25	Ppa-Hsf002	49	63	motif5	2.49e-17	Atr-Hsf005	184	224	motif6	3.64e-34	Pab-Hsf009	261	280	motif7	7.42e-15	Pab-Hsf012	225	239	motif8	2.67e-11	Ath-Hsf006	160	180	motif9	6.64e-16	Ath-Hsf002	383	397	motif10	4.12e-12
Atr-Hsf008	84	115	motif1	1.34e-36	Ath-Hsf004	98	118	motif2	4.82e-28	Pab-Hsf007	13	35	motif3	8.24e-27	Ath-Hsf011	183	211	motif4	6.66e-24	Osa-Hsf019	58	72	motif5	2.49e-17	Osa-Hsf025	188	228	motif6	1.36e-33	Osa-Hsf015	393	412	motif7	1.47e-14	Ppa-Hsf002	314	328	motif8	2.67e-11	Osa-Hsf025	136	156	motif9	4.31e-15	Ppa-Hsf006	510	524	motif10	5.84e-12
Pab-Hsf004	86	117	motif1	2.59e-36	Atr-Hsf008	63	83	motif2	4.82e-28	Atr-Hsf004	11	33	motif3	9.86e-27	Pab-Hsf009	171	199	motif4	8.95e-24	Ath-Hsf014	58	72	motif5	2.49e-17	Osa-Hsf008	202	242	motif6	2.01e-33	Osa-Hsf018	324	343	motif7	4.36e-14	Pab-Hsf006	272	286	motif8	4.96e-11	Osa-Hsf008	150	170	motif9	5.73e-15	Ppa-Hsf003	514	528	motif10	5.84e-12
Osa-Hsf013	97	128	motif1	2.59e-36	Atr-Hsf004	52	72	motif2	4.82e-28	Pab-Hsf006	76	98	motif3	1.18e-26	Osa-Hsf008	171	199	motif4	2.85e-23	Ath-Hsf004	83	97	motif5	2.49e-17	Pab-Hsf002	162	202	motif6	2.6e-33	Ath-Hsf005	398	417	motif7	5.99e-14	Atr-Hsf008	245	259	motif8	5.48e-11	Osa-Hsf018	145	165	motif9	1.73e-14	Osa-Hsf004	422	436	motif10	1.27e-11
Atr-Hsf006	114	145	motif1	2.59e-36	Smo-Hsf005	63	83	motif2	1.59e-27	Osa-Hsf013	35	57	motif3	1.18e-26	Osa-Hsf012	151	179	motif4	3.78e-23	Smo-Hsf005	48	62	motif5	3.19e-17	Osa-Hsf012	182	222	motif6	1.19e-32	Osa-Hsf013	445	464	motif7	6.65e-14	Ath-Hsf014	298	312	motif8	1.08e-10	Ath-Hsf007	138	158	motif9	2.07e-14	Ath-Hsf023	358	372	motif10	1.95e-11
Osa-Hsf021	251	282	motif1	3.57e-36	Pab-Hsf015	101	121	motif2	1.59e-27	Ath-Hsf007	42	64	motif3	1.41e-26	Ppa-Hsf001	172	200	motif4	5.75e-23	Atr-Hsf011	48	62	motif5	3.19e-17	Ath-Hsf011	214	254	motif6	1.73e-32	Osa-Hsf008	331	350	motif7	7.95e-13	Ppa-Hsf005	318	332	motif8	1.3e-10	Ath-Hsf011	162	182	motif9	4.99e-14	Osa-Hsf025	340	354	motif10	4.89e-11
Osa-Hsf020	90	121	motif1	3.57e-36	Pab-Hsf013	63	83	motif2	1.59e-27	Ath-Hsf006	50	72	motif3	1.41e-26	Smo-Hsf005	185	213	motif4	6.61e-23	Smo-Hsf007	32	46	motif5	6.07e-17	Atr-Hsf006	198	238	motif6	9.57e-32	Osa-Hsf012	310	329	motif7	2.41e-12	Osa-Hsf021	445	459	motif8	1.42e-10	Osa-Hsf012	130	150	motif9	9.9e-14	Ppa-Hsf001	478	492	motif10	6.57e-11
Atr-Hsf011	84	115	motif1	3.57e-36	Pab-Hsf011	64	84	motif2	1.59e-27	Ppa-Hsf001	42	64	motif3	1.68e-26	Ppa-Hsf002	171	199	motif4	6.61e-23	Pab-Hsf013	48	62	motif5	8.39e-17	Osa-Hsf009	203	243	motif6	2.48e-31	Ath-Hsf024	255	274	motif7	2.89e-12	Atr-Hsf009	259	273	motif8	1.7e-10	Smo-Hsf006	129	149	motif9	5.13e-13	Ath-Hsf006	477	491	motif10	6.57e-11
Pab-Hsf009	106	137	motif1	4.18e-36	Pab-Hsf004	65	85	motif2	1.59e-27	Atr-Hsf011	22	44	motif3	1.68e-26	Ath-Hsf014	196	224	motif4	6.61e-23	Osa-Hsf024	62	76	motif5	1.71e-16	Ath-Hsf006	212	252	motif6	2.48e-31	Osa-Hsf025	311	330	motif7	5.4e-12	Osa-Hsf022	320	334	motif8	2.22e-10						Atr-Hsf001	317	331	motif10	1.06e-10
Smo-Hsf004	86	117	motif1	4.9e-36	Ppa-Hsf007	67	87	motif2	1.59e-27	Osa-Hsf025	40	62	motif3	3.29e-26	Pab-Hsf015	234	262	motif4	8.71e-23	Osa-Hsf021	215	229	motif5	1.71e-16	Ppa-Hsf008	187	227	motif6	2.79e-31	Atr-Hsf007	387	406	motif7	7.02e-12	Osa-Hsf010	266	280	motif8	3.42e-10						Atr-Hsf005	352	366	motif10	1.28e-10
Ath-Hsf011	121	152	motif1	4.9e-36	Ppa-Hsf004	64	84	motif2	1.59e-27	Ath-Hsf017	27	49	motif3	4.58e-26	Pab-Hsf013	195	223	motif4	8.71e-23	Osa-Hsf013	61	75	motif5	1.71e-16	Osa-Hsf011	209	249	motif6	7.1e-31	Pab-Hsf003	413	432	motif7	1.29e-11	Ppa-Hsf007	327	341	motif8	3.72e-10						Osa-Hsf008	361	375	motif10	2.04e-10
Pab-Hsf010	70	101	motif1	6.7e-36	Ppa-Hsf002	64	84	motif2	1.59e-27	Pab-Hsf003	39	61	motif3	5.4e-26	Osa-Hsf022	212	240	motif4	8.71e-23	Atr-Hsf010	38	52	motif5	1.71e-16	Ath-Hsf007	190	230	motif6	1.13e-30	Ath-Hsf017	252	271	motif7	1.66e-11	Smo-Hsf005	253	267	motif8	4.04e-10						Pab-Hsf009	304	318	motif10	6.46e-10
Osa-Hsf012	98	129	motif1	7.83e-36	Osa-Hsf019	73	93	motif2	1.59e-27	Pab-Hsf002	12	34	motif3	5.4e-26	Osa-Hsf018	166	194	motif4	1.5e-22	Ath-Hsf002	39	53	motif5	2e-16	Atr-Hsf007	171	211	motif6	1.99e-30	Ath-Hsf019	414	433	motif7	5.31e-11	Ath-Hsf021	229	243	motif8	4.04e-10						Ath-Hsf007	329	343	motif10	7.04e-10
Osa-Hsf024	98	129	motif1	9.13e-36	Osa-Hsf012	77	97	motif2	1.59e-27	Osa-Hsf010	34	56	motif3	7.44e-26	Ppa-Hsf004	171	199	motif4	2.25e-22	Atr-Hsf008	48	62	motif5	2.36e-16	Ppa-Hsf001	203	243	motif6	1.65e-29	Ath-Hsf011	363	382	motif7	9.34e-11	Osa-Hsf023	240	254	motif8	4.77e-10						Atr-Hsf006	461	475	motif10	2.85e-09
Ath-Hsf006	112	143	motif1	1.06e-35	Osa-Hsf010	75	95	motif2	1.59e-27	Cre-Hsf002	8	30	motif3	8.72e-26	Osa-Hsf025	157	185	motif4	3.35e-22	Ppa-Hsf007	52	66	motif5	3.84e-16	Ath-Hsf024	170	210	motif6	6.72e-29	Osa-Hsf017	266	285	motif7	2.22e-10	Osa-Hsf019	274	288	motif8	5.17e-10						Atr-Hsf007	428	442	motif10	3.09e-09
Ppa-Hsf007	88	119	motif1	1.24e-35	Ath-Hsf014	73	93	motif2	1.59e-27	Pab-Hsf009	44	66	motif3	1.19e-25	Smo-Hsf006	151	179	motif4	4.35e-22	Atr-Hsf009	48	62	motif5	3.84e-16	Osa-Hsf007	208	248	motif6	2.38e-28	Ath-Hsf023	281	300	motif7	5.68e-09	Ath-Hsf010	229	243	motif8	6.08e-10						Osa-Hsf011	361	375	motif10	3.34e-09
Smo-Hsf002	61	92	motif1	2.63e-35	Atr-Hsf011	63	83	motif2	1.59e-27	Osa-Hsf006	19	41	motif3	1.62e-25	Atr-Hsf009	172	200	motif4	9.46e-22	Smo-Hsf002	25	39	motif5	6.1e-16	Pab-Hsf010	165	205	motif6	3.25e-28	Ath-Hsf006	429	448	motif7	7.51e-09	Ppa-Hsf004	324	338	motif8	6.58e-10						Osa-Hsf017	314	328	motif10	4.22e-09
Osa-Hsf015	80	111	motif1	4.08e-35	Atr-Hsf010	53	73	motif2	1.59e-27	Atr-Hsf010	12	34	motif3	1.62e-25	Atr-Hsf007	140	168	motif4	2.29e-21	Atr-Hsf007	52	66	motif5	1.11e-15	Atr-Hsf003	167	207	motif6	1.73e-25						Osa-Hsf020	319	333	motif8	7.71e-10						Osa-Hsf007	392	406	motif10	2.59e-07
Ath-Hsf009	77	108	motif1	5.45e-35	Atr-Hsf009	63	83	motif2	1.59e-27	Pab-Hsf014	23	45	motif3	2.94e-25	Cre-Hsf002	154	182	motif4	7.78e-21	Pab-Hsf003	65	79	motif5	1.29e-15	Ath-Hsf023	166	206	motif6	2.41e-24						Ath-Hsf004	306	320	motif8	1.05e-09
Ath-Hsf007	104	135	motif1	5.45e-35	Osa-Hsf015	59	79	motif2	1.94e-27	Pab-Hsf008	15	37	motif3	2.94e-25	Pab-Hsf016	149	177	motif4	2.01e-20	Osa-Hsf014	34	48	motif5	1.73e-15	Osa-Hsf006	164	204	motif6	8.99e-24						Osa-Hsf014	203	217	motif8	1.22e-09
Osa-Hsf010	96	127	motif1	9.66e-35	Smo-Hsf007	47	67	motif2	4.11e-27	Pab-Hsf005	24	46	motif3	2.94e-25	Pab-Hsf001	149	177	motif4	2.01e-20	Cre-Hsf002	34	48	motif5	1.73e-15	Ath-Hsf022	199	239	motif6	3.86e-23						Osa-Hsf024	311	325	motif8	3.14e-09
Smo-Hsf007	68	99	motif1	1.28e-34	Osa-Hsf022	64	84	motif2	4.11e-27	Ppa-Hsf004	23	45	motif3	3.93e-25	Osa-Hsf017	155	183	motif4	2.01e-20	Osa-Hsf007	91	105	motif5	2.98e-15	Atr-Hsf001	210	250	motif6	4.21e-23
Pab-Hsf002	74	105	motif1	1.47e-34	Atr-Hsf007	67	87	motif2	4.11e-27	Smo-Hsf001	12	34	motif3	4.54e-25	Smo-Hsf007	143	171	motif4	3.59e-20	Smo-Hsf004	50	64	motif5	3.41e-15	Ath-Hsf013	151	191	motif6	1.06e-22
Ppa-Hsf006	118	149	motif1	1.47e-34	Osa-Hsf013	76	96	motif2	5.83e-27	Atr-Hsf001	65	87	motif3	4.54e-25	Pab-Hsf014	150	178	motif4	4.51e-20	Osa-Hsf022	49	63	motif5	4.43e-15	Osa-Hsf001	240	280	motif6	5.05e-22
Osa-Hsf008	117	148	motif1	1.47e-34	Cre-Hsf002	49	69	motif2	5.83e-27	Ath-Hsf005	21	43	motif3	6.04e-25	Pab-Hsf012	148	176	motif4	4.51e-20	Osa-Hsf010	60	74	motif5	4.43e-15	Osa-Hsf017	186	226	motif6	2.31e-21
Ppa-Hsf005	85	116	motif1	1.69e-34	Ath-Hsf020	62	82	motif2	5.83e-27	Osa-Hsf021	189	211	motif3	9.2e-25	Ppa-Hsf007	174	202	motif4	5.67e-20	Osa-Hsf020	54	68	motif5	5.74e-15	Osa-Hsf003	154	194	motif6	1.1e-20
Ath-Hsf001	97	128	motif1	1.69e-34	Atr-Hsf005	79	99	motif2	5.83e-27	Ath-Hsf016	21	43	motif3	1.21e-24	Osa-Hsf024	218	246	motif4	1.11e-19	Pab-Hsf014	49	63	motif5	6.55e-15	Ath-Hsf016	165	205	motif6	7.32e-20
Pab-Hsf011	85	116	motif1	2.23e-34	Smo-Hsf002	40	60	motif2	9.74e-27	Ath-Hsf010	12	34	motif3	1.21e-24	Osa-Hsf021	351	379	motif4	1.39e-19	Pab-Hsf012	40	54	motif5	6.55e-15	Ath-Hsf002	162	202	motif6	3.96e-19
Ppa-Hsf003	118	149	motif1	2.56e-34	Cre-Hsf001	55	75	motif2	9.74e-27	Ppa-Hsf005	23	45	motif3	1.39e-24	Osa-Hsf010	194	222	motif4	1.55e-19	Ppa-Hsf003	82	96	motif5	1.4e-14	Ath-Hsf015	208	248	motif6	4.58e-19
Ppa-Hsf001	121	152	motif1	2.56e-34	Smo-Hsf003	40	60	motif2	1.14e-26	Osa-Hsf015	18	40	motif3	1.39e-24	Pab-Hsf002	131	159	motif4	1.73e-19	Atr-Hsf003	45	59	motif5	1.4e-14	Osa-Hsf004	157	197	motif6	9.38e-19
Osa-Hsf022	85	116	motif1	2.94e-34	Osa-Hsf011	92	112	motif2	1.53e-26	Atr-Hsf003	19	41	motif3	1.39e-24	Atr-Hsf011	170	198	motif4	2.68e-19	Ath-Hsf022	79	93	motif5	2.26e-14	Cre-Hsf002	185	225	motif6	1.08e-18
Ath-Hsf019	87	118	motif1	3.86e-34	Atr-Hsf001	106	126	motif2	1.53e-26	Ath-Hsf001	35	57	motif3	1.82e-24	Osa-Hsf019	189	217	motif4	2.99e-19	Ath-Hsf021	64	78	motif5	2.26e-14
Atr-Hsf010	74	105	motif1	3.86e-34	Ath-Hsf016	62	82	motif2	1.61e-26	Atr-Hsf008	22	44	motif3	2.72e-24	Ath-Hsf007	159	187	motif4	1.07e-18	Pab-Hsf016	41	55	motif5	2.54e-14
Osa-Hsf019	94	125	motif1	4.41e-34	Atr-Hsf003	60	80	motif2	1.61e-26	Pab-Hsf011	23	45	motif3	3.11e-24	Osa-Hsf009	172	200	motif4	6.04e-18	Pab-Hsf001	41	55	motif5	2.54e-14
Atr-Hsf007	88	119	motif1	7.54e-34	Ath-Hsf005	62	82	motif2	1.78e-26	Osa-Hsf024	36	58	motif3	4.04e-24	Atr-Hsf005	153	181	motif4	9.88e-18	Ath-Hsf016	47	61	motif5	4.51e-14
Ath-Hsf005	83	114	motif1	8.6e-34	Smo-Hsf001	53	73	motif2	2.17e-26	Ath-Hsf011	59	81	motif3	4.04e-24	Ppa-Hsf005	169	197	motif4	1.2e-17	Pab-Hsf002	38	52	motif5	5.05e-14
Atr-Hsf003	81	112	motif1	8.6e-34	Pab-Hsf003	80	100	motif2	2.81e-26	Smo-Hsf007	6	28	motif3	5.23e-24	Osa-Hsf020	209	237	motif4	2.14e-17	Osa-Hsf015	44	58	motif5	5.65e-14
Smo-Hsf006	85	116	motif1	1.45e-33	Osa-Hsf018	91	111	motif2	3.51e-26	Pab-Hsf016	15	37	motif3	5.94e-24	Ath-Hsf013	120	148	motif4	2.36e-17	Ppa-Hsf006	82	96	motif5	6.32e-14
Atr-Hsf005	100	131	motif1	1.45e-33	Ath-Hsf011	100	120	motif2	3.51e-26	Pab-Hsf001	15	37	motif3	5.94e-24	Atr-Hsf001	179	207	motif4	2.36e-17	Osa-Hsf025	66	80	motif5	7.88e-14
Osa-Hsf009	109	140	motif1	3.57e-33	Ath-Hsf010	53	73	motif2	3.51e-26	Ppa-Hsf002	23	45	motif3	7.66e-24	Pab-Hsf010	134	162	motif4	2.6e-17	Osa-Hsf008	61	75	motif5	7.88e-14
Osa-Hsf011	113	144	motif1	4.6e-33	Ath-Hsf009	56	76	motif2	3.92e-26	Smo-Hsf005	22	44	motif3	8.69e-24	Osa-Hsf011	178	206	motif4	3.14e-17	Ath-Hsf020	47	61	motif5	7.88e-14
Ath-Hsf022	115	146	motif1	4.6e-33	Ath-Hsf007	83	103	motif2	3.92e-26	Osa-Hsf018	50	72	motif3	9.86e-24	Ath-Hsf004	229	257	motif4	3.14e-17	Ath-Hsf005	47	61	motif5	7.88e-14
Ath-Hsf013	79	110	motif1	4.6e-33	Pab-Hsf002	53	73	motif2	4.45e-26	Smo-Hsf004	24	46	motif3	1.26e-23	Atr-Hsf010	151	179	motif4	3.79e-17	Pab-Hsf006	102	116	motif5	9.8e-14
Ath-Hsf016	83	114	motif1	7.58e-33	Ath-Hsf024	67	87	motif2	4.45e-26	Osa-Hsf008	35	57	motif3	1.83e-23	Ath-Hsf010	156	184	motif4	4.17e-17	Osa-Hsf023	54	68	motif5	9.8e-14
Osa-Hsf004	72	103	motif1	1.4e-32	Osa-Hsf020	69	89	motif2	5.21e-26	Ath-Hsf019	25	47	motif3	2.07e-23	Ath-Hsf017	129	157	motif4	5.03e-17	Atr-Hsf006	78	92	motif5	1.09e-13
Osa-Hsf001	155	186	motif1	1.58e-32	Atr-Hsf002	58	78	motif2	5.21e-26	Atr-Hsf006	52	74	motif3	2.07e-23	Osa-Hsf014	157	185	motif4	7.29e-17	Ppa-Hsf001	68	82	motif5	1.5e-13
Smo-Hsf001	74	105	motif1	2.57e-32	Osa-Hsf014	49	69	motif2	5.69e-26	Osa-Hsf004	10	32	motif3	2.33e-23	Pab-Hsf008	146	174	motif4	7.99e-17	Osa-Hsf018	76	90	motif5	1.5e-13
Pab-Hsf014	85	116	motif1	3.26e-32	Pab-Hsf010	49	69	motif2	6.31e-26	Pab-Hsf004	24	46	motif3	2.63e-23	Ath-Hsf023	135	163	motif4	9.61e-17	Osa-Hsf017	68	82	motif5	1.5e-13
Osa-Hsf014	70	101	motif1	1.33e-31	Osa-Hsf016	50	70	motif2	7.14e-26	Osa-Hsf017	41	63	motif3	2.63e-23	Pab-Hsf011	161	189	motif4	1.52e-16	Atr-Hsf012	35	49	motif5	1.67e-13
Ath-Hsf023	80	111	motif1	1.67e-31	Ath-Hsf001	76	96	motif2	8.32e-26	Ath-Hsf002	13	35	motif3	2.63e-23	Atr-Hsf008	164	192	motif4	1.82e-16	Ath-Hsf018	170	184	motif5	2.8e-13
Cre-Hsf002	70	101	motif1	2.35e-31	Ath-Hsf002	54	74	motif2	9.49e-26	Cre-Hsf001	14	36	motif3	2.97e-23	Osa-Hsf015	134	162	motif4	2.17e-16	Pab-Hsf005	50	64	motif5	4.2e-13
Pab-Hsf005	86	117	motif1	2.95e-31	Atr-Hsf006	93	113	motif2	9.49e-26	Osa-Hsf011	51	73	motif3	3.77e-23	Osa-Hsf007	177	205	motif4	2.6e-16	Ath-Hsf003	37	51	motif5	4.64e-13
Osa-Hsf002	95	126	motif1	3.3e-31	Osa-Hsf006	61	81	motif2	1.91e-25	Pab-Hsf010	8	30	motif3	4.77e-23	Pab-Hsf004	193	221	motif4	3.71e-16	Ath-Hsf011	85	99	motif5	5.12e-13
Ppa-Hsf008	105	136	motif1	3.7e-31	Osa-Hsf025	81	101	motif2	2.2e-25	Ppa-Hsf008	43	65	motif3	4.77e-23	Pab-Hsf006	207	235	motif4	6.27e-16	Cre-Hsf001	40	54	motif5	5.65e-13
Ath-Hsf004	119	150	motif1	4.62e-31	Smo-Hsf006	64	84	motif2	2.45e-25	Atr-Hsf012	9	31	motif3	1.35e-22	Osa-Hsf023	173	201	motif4	8.86e-16	Ath-Hsf010	38	52	motif5	6.88e-13
Pab-Hsf016	77	108	motif1	5.77e-31	Ath-Hsf013	58	78	motif2	2.45e-25	Ath-Hsf021	38	60	motif3	1.69e-22	Osa-Hsf006	133	161	motif4	1.75e-15	Osa-Hsf006	46	60	motif5	9.2e-13
Pab-Hsf001	77	108	motif1	5.77e-31	Ath-Hsf017	68	88	motif2	2.64e-25	Pab-Hsf012	14	36	motif3	2.37e-22	Ath-Hsf022	168	196	motif4	2.45e-15	Osa-Hsf011	77	91	motif5	1.11e-12
Ath-Hsf020	83	114	motif1	7.2e-31	Osa-Hsf023	69	89	motif2	3.79e-25	Osa-Hsf014	8	30	motif3	5.1e-22	Ath-Hsf020	175	203	motif4	4.38e-15	Ath-Hsf024	52	66	motif5	1.35e-12
Atr-Hsf001	127	158	motif1	1.55e-30	Pab-Hsf005	65	85	motif2	4.53e-25	Osa-Hsf001	91	113	motif3	5.1e-22	Osa-Hsf001	209	237	motif4	2.55e-14	Pab-Hsf008	41	55	motif5	1.48e-12
Ath-Hsf002	75	106	motif1	1.73e-30	Osa-Hsf008	76	96	motif2	4.53e-25	Ath-Hsf024	26	48	motif3	5.1e-22	Ath-Hsf021	182	210	motif4	4.39e-14	Pab-Hsf009	70	84	motif5	1.63e-12
Osa-Hsf017	104	135	motif1	7.63e-30	Osa-Hsf005	53	73	motif2	4.53e-25	Ath-Hsf023	17	39	motif3	5.69e-22	Ath-Hsf009	123	151	motif4	1.36e-13	Atr-Hsf001	91	105	motif5	2.59e-12
Osa-Hsf016	71	102	motif1	8.47e-30	Ath-Hsf022	94	114	motif2	4.53e-25	Ath-Hsf003	11	33	motif3	1.08e-21	Atr-Hsf003	136	164	motif4	1.97e-13	Osa-Hsf004	36	50	motif5	2.84e-12
Ath-Hsf015	131	162	motif1	9.4e-30	Osa-Hsf007	106	126	motif2	5.03e-25	Ath-Hsf004	57	79	motif3	1.2e-21	Osa-Hsf002	178	206	motif4	3.79e-13	Ath-Hsf019	51	65	motif5	2.84e-12
Smo-Hsf003	61	92	motif1	1.16e-29	Ath-Hsf023	59	79	motif2	6.81e-25	Ath-Hsf022	53	75	motif3	1.48e-21	Ath-Hsf003	128	156	motif4	4.38e-13	Atr-Hsf002	43	57	motif5	3.41e-12
Pab-Hsf012	76	107	motif1	1.58e-29	Pab-Hsf012	55	75	motif2	8.83e-25	Osa-Hsf005	12	34	motif3	2.02e-21	Ath-Hsf015	177	205	motif4	1.55e-12	Ath-Hsf017	53	67	motif5	6.39e-12
Cre-Hsf001	76	107	motif1	3.56e-29	Pab-Hsf016	56	76	motif2	9.63e-25	Osa-Hsf023	28	50	motif3	2.76e-21	Osa-Hsf004	126	154	motif4	1.66e-12	Osa-Hsf012	62	76	motif5	6.98e-12
Osa-Hsf023	90	121	motif1	3.94e-29	Pab-Hsf001	56	76	motif2	9.63e-25	Ath-Hsf020	21	43	motif3	1.02e-20	Ath-Hsf024	139	167	motif4	2.51e-12	Osa-Hsf002	50	64	motif5	9.09e-12
Osa-Hsf005	74	105	motif1	4.35e-29	Osa-Hsf002	65	85	motif2	9.63e-25	Ath-Hsf009	15	37	motif3	2.02e-20	Atr-Hsf002	133	161	motif4	9.5e-12	Ath-Hsf007	68	82	motif5	9.92e-12
Osa-Hsf003	84	115	motif1	4.35e-29	Ath-Hsf003	52	72	motif2	1.38e-24	Osa-Hsf016	9	31	motif3	2.22e-20	Pab-Hsf005	157	185	motif4	7.63e-11	Atr-Hsf005	64	78	motif5	9.92e-12
Osa-Hsf007	127	158	motif1	5.32e-29	Ath-Hsf021	79	99	motif2	2.08e-24	Ath-Hsf013	17	39	motif3	2.45e-20	Ath-Hsf016	134	162	motif4	8.62e-11	Osa-Hsf001	119	133	motif5	1.18e-11
Ath-Hsf003	73	104	motif1	8.75e-29	Osa-Hsf001	134	154	motif2	2.28e-24	Ath-Hsf018	144	166	motif3	7.6e-20	Osa-Hsf005	138	166	motif4	1.17e-10	Osa-Hsf016	35	49	motif5	2.15e-11
Pab-Hsf008	77	108	motif1	1.07e-28	Ath-Hsf015	110	130	motif2	2.28e-24	Atr-Hsf007	26	48	motif3	7.6e-20	Cre-Hsf001	654	682	motif4	1.24e-10	Ath-Hsf012	50	64	motif5	2.34e-11
Ath-Hsf017	89	120	motif1	1.92e-28	Atr-Hsf012	50	70	motif2	2.98e-24	Atr-Hsf002	17	39	motif3	8.34e-20	Ath-Hsf002	131	159	motif4	1.77e-10	Smo-Hsf001	38	52	motif5	5.82e-11
Ath-Hsf010	74	105	motif1	5.53e-28	Pab-Hsf014	64	84	motif2	3.56e-24	Osa-Hsf007	65	87	motif3	9.15e-20	Osa-Hsf016	136	164	motif4	2.24e-10	Pab-Hsf010	34	48	motif5	5.82e-11
Ath-Hsf024	88	119	motif1	9.76e-28	Osa-Hsf003	63	83	motif2	3.87e-24	Ath-Hsf015	69	91	motif3	1.45e-19						Ath-Hsf013	43	57	motif5	8.04e-11
Ath-Hsf021	100	131	motif1	2.48e-27	Pab-Hsf008	56	76	motif2	5.85e-24	Osa-Hsf002	24	46	motif3	1.59e-19						Osa-Hsf005	38	52	motif5	9.44e-11
Pab-Hsf006	138	169	motif1	1.16e-26	Pab-Hsf006	117	137	motif2	1.83e-23	Osa-Hsf003	22	44	motif3	5.09e-19						Ath-Hsf009	41	55	motif5	1.11e-10
Ath-Hsf018	72	103	motif1	3.15e-24	Osa-Hsf017	83	103	motif2	2.33e-23	Ath-Hsf012	24	46	motif3	2.12e-16						Ath-Hsf015	95	109	motif5	2.82e-10
Atr-Hsf002	79	110	motif1	8.41e-23	Osa-Hsf009	88	108	motif2	6.56e-22	Ath-Hsf008	9	31	motif3	6.03e-16						Osa-Hsf003	48	62	motif5	1.15e-09
																				Ath-Hsf023	44	58	motif5	5.32e-09

## Sheet: Table S3
Table S3. The significance analysis of duplication type for each Hsf family gene comparing with whole-genome genes in 7 representative species.
Species	Singleton				Dispersed				Proximal				Tandem				WGD or segmental				All types
	All genes	Hsf	P-value	Status*	All genes	Hsf	P-value	Status	All genes	Hsf	P-value	Status	All genes	Hsf	P-value	Status	All genes	Hsf	P-value	Status	All genes	Hsf
A. thaliana	5156	0	0.0336425	U	10670	16	0.0916354	U	1046	0	0.338631	U	3026	0	0.103639	U	7519	8	0.632328	U	27417	24
O. sativa	12368	0	0.0185795	U	30411	11	0.553543	U	3761	0	0.194267	U	3533	0	0.208356	U	5728	14	1.14297e-08	I	55801	25
A. trichopoda	8608	0	0.0498259	U	13985	12	0.104107	U	1849	0	0.363296	U	2195	0	0.321923	U	209	0	0.759872	U	26846	12
P. abies	5025	0	0.081191	U	20587	16	0.478325	U	21	0	0.91024	U	804	0	0.485456	U	0	0	NaN	U	26437	16
S. moellendorffii	4164	0	0.252775	U	10621	5	0.486694	U	2094	0	0.417361	U	1143	0	0.549048	U	4263	2	0.614538	U	22285	7
P. patens	9966	0	0.104496	U	14241	8	0.123026	U	1083	0	0.592524	U	979	0	0.610866	U	3980	0	0.304917	U	30249	8
C. reinhardtii	16690	2	0.951345	U	984	0	0.739082	U	31	0	0.952858	U	35	0	0.949913	U	0	0	NaN	U	17740	2
Note: U indicates the un-significant change, I indicates the significant increase of Hsf genes comparing with the whole-genome genes.

## Sheet: Table S4
Table S4. The percentage of each duplication type for Hsf family genes and all genes in 7 representative species.
Species	Singleton		Dispersed		Proximal		Tandem		WGD or segmental
	All genes	Hsf	All genes	Hsf	All genes	Hsf	All genes	Hsf	All genes	Hsf
C. reinhardtii	94.0812	100	5.54679	0	0.174746	0	0.197294	0	0	0
P. patens	32.9465	0	47.0792	100	3.58028	0	3.23647	0	13.1575	0
S. moellendorffii	18.6852	0	47.6599	71.4286	9.39646	0	5.12901	0	19.1295	28.5714
P. abies	19.0075	0	77.8719	100	0.0794341	0	3.04119	0	0	0
A. trichopoda	32.0644	0	52.0934	100	6.88743	0	8.17626	0	0.778514	0
O. sativa	22.1645	0	54.499	44	6.74002	0	6.33143	0	10.265	56
A. thaliana	18.8059	0	38.9175	66.6667	3.81515	0	11.0369	0	27.4246	33.3333

## Sheet: Table S5
Table S5. The detail informatin of down- and upstream genes related with Hsf in the network of A .thaliana.
Source	Target	Category	Score
AT5G13790	AT3G22830	Upstream	0.978774
AT1G09530	AT3G02990	Upstream	0.973947
AT5G20240	AT3G22830	Upstream	0.972382
AT5G20240	AT1G46264	Upstream	0.971608
AT5G13790	AT2G26150	Upstream	0.967414
AT5G20240	AT3G63350	Upstream	0.963877
AT1G69120	AT1G46264	Upstream	0.961649
AT2G43010	AT3G02990	Upstream	0.958144
AT2G45660	AT4G11660	Upstream	0.957469
AT3G54340	AT2G26150	Upstream	0.952779
AT5G13790	AT1G46264	Upstream	0.947628
AT3G59060	AT3G24520	Upstream	0.947095
AT5G13790	AT5G62020	Upstream	0.942206
AT5G61850	AT5G43840	Upstream	0.94206
AT5G13790	AT3G02990	Upstream	0.938758
AT5G13790	AT5G43840	Upstream	0.933741
AT2G43010	AT3G24520	Upstream	0.932935
AT2G22540	AT5G62020	Upstream	0.930317
AT1G24260	AT5G43840	Upstream	0.928236
AT1G24260	AT5G62020	Upstream	0.928236
AT5G13790	AT3G24520	Upstream	0.928236
AT4G36920	AT3G24520	Upstream	0.928236
AT1G69120	AT3G22830	Upstream	0.928236
AT5G20240	AT5G62020	Upstream	0.928236
AT1G24260	AT3G51910	Upstream	0.928236
AT5G20240	AT5G16820	Upstream	0.928236
AT1G69120	AT4G11660	Upstream	0.928236
AT3G54340	AT1G46264	Upstream	0.928236
AT2G43010	AT5G03720	Upstream	0.928236
AT5G13790	AT1G77570	Upstream	0.928236
AT1G69120	AT5G62020	Upstream	0.928236
AT5G41315	AT1G32330	Upstream	0.928236
AT2G45660	AT5G62020	Upstream	0.928236
AT1G24260	AT4G18880	Upstream	0.928236
AT3G54340	AT5G62020	Upstream	0.928236
AT5G20240	AT3G51910	Upstream	0.928236
AT5G41315	AT1G67970	Upstream	0.928236
AT4G36920	AT5G62020	Upstream	0.928236
AT5G13790	AT4G18880	Upstream	0.927129
AT1G24260	AT3G24520	Upstream	0.923983
AT2G45660	AT3G24520	Upstream	0.923983
AT1G77080	AT5G62020	Upstream	0.923983
AT1G69120	AT4G18880	Upstream	0.923983
AT1G24260	AT5G03720	Upstream	0.923983
AT1G69120	AT3G51910	Upstream	0.923983
AT1G77080	AT3G24520	Upstream	0.923983
AT1G69120	AT3G24520	Upstream	0.923983
AT5G13790	AT3G51910	Upstream	0.923357
AT4G11880	AT3G51910	Upstream	0.918246
AT5G13790	AT4G11660	Upstream	0.911095
AT3G10500	AT4G36990	Upstream	0.899273
AT2G22540	AT3G22830	Upstream	0.896899
AT3G23210	AT3G22830	Upstream	0.894931
AT4G24020	AT4G19630	Upstream	0.89001
AT1G51070	AT3G22830	Upstream	0.888519
AT1G09530	AT3G22830	Upstream	0.880228
AT5G13080	AT4G36990	Upstream	0.880219
AT3G18990	AT3G51910	Upstream	0.875793
AT3G47620	AT5G03720	Upstream	0.875261
AT2G40340	AT5G03720	Upstream	0.873794
AT2G45650	AT3G22830	Upstream	0.872276
AT2G02080	AT3G51910	Upstream	0.86735
AT5G10140	AT3G22830	Upstream	0.864976
AT1G55110	AT2G26150	Upstream	0.863502
AT5G11260	AT3G02990	Upstream	0.857796
AT2G45680	AT5G03720	Upstream	0.842108
AT5G08330	AT3G63350	Upstream	0.839622
AT1G18570	AT4G18880	Upstream	0.83772
AT3G50260	AT4G36990	Upstream	0.837203
AT4G24540	AT3G63350	Upstream	0.836932
AT5G66730	AT3G51910	Upstream	0.836418
AT5G65070	AT4G11660	Upstream	0.833881
AT2G43010	AT3G22830	Upstream	0.832475
AT4G36920	AT1G46264	Upstream	0.830899
AT2G15660	AT2G26150	Upstream	0.829413
AT4G24540	AT3G22830	Upstream	0.82888
AT2G45660	AT3G22830	Upstream	0.828291
AT1G51140	AT3G51910	Upstream	0.823981
AT4G36900	AT5G03720	Upstream	0.818599
AT3G21890	AT3G22830	Upstream	0.810121
AT2G15660	AT5G62020	Upstream	0.809927
AT5G51910	AT5G03720	Upstream	0.807356
AT5G04340	AT5G62020	Upstream	0.806174
AT3G45150	AT5G03720	Upstream	0.806149
AT1G69570	AT3G51910	Upstream	0.804634
AT1G69570	AT1G46264	Upstream	0.80391
AT3G50700	AT5G03720	Upstream	0.802023
AT1G19350	AT3G22830	Upstream	0.796439
AT1G80840	AT4G18880	Upstream	0.793535
AT2G38470	AT4G18880	Upstream	0.790927
AT3G15210	AT5G62020	Upstream	0.790313
AT1G49720	AT3G22830	Upstream	0.789343
AT1G51140	AT3G63350	Upstream	0.789146
AT3G50870	AT1G46264	Upstream	0.788821
AT1G55110	AT3G51910	Upstream	0.78882
AT5G65070	AT3G63350	Upstream	0.787993
AT1G69690	AT2G26150	Upstream	0.787815
AT5G04340	AT2G26150	Upstream	0.786773
AT3G23230	AT4G18880	Upstream	0.786002
AT4G31550	AT4G18880	Upstream	0.783186
AT3G24050	AT5G03720	Upstream	0.782718
AT5G23280	AT3G63350	Upstream	0.782374
AT1G69690	AT3G63350	Upstream	0.780442
AT5G04410	AT5G62020	Upstream	0.780357
AT2G46270	AT3G22830	Upstream	0.77887
AT1G72010	AT3G63350	Upstream	0.778293
AT1G35560	AT3G51910	Upstream	0.777815
AT4G17500	AT4G18880	Upstream	0.77768
AT5G59820	AT5G62020	Upstream	0.777209
AT4G17230	AT5G62020	Upstream	0.777209
AT1G69690	AT5G03720	Upstream	0.777051
AT3G23250	AT4G18880	Upstream	0.776437
AT1G53230	AT3G63350	Upstream	0.776102
AT5G08790	AT5G03720	Upstream	0.775917
AT5G65050	AT5G45710	Upstream	0.775917
AT2G46830	AT5G03720	Upstream	0.775917
AT1G77080	AT4G11660	Upstream	0.775917
AT5G51870	AT3G63350	Upstream	0.775917
AT5G65070	AT3G22830	Upstream	0.775917
AT5G65050	AT4G11660	Upstream	0.775917
AT5G65080	AT3G22830	Upstream	0.775917
AT4G36920	AT4G18870	Upstream	0.775917
AT5G20240	AT3G24520	Upstream	0.775917
AT5G65050	AT3G22830	Upstream	0.775917
AT1G77080	AT5G45710	Upstream	0.775917
AT1G77080	AT3G22830	Upstream	0.775917
AT4G11880	AT5G43840	Upstream	0.775917
AT5G65060	AT4G11660	Upstream	0.775917
AT2G45660	AT5G43840	Upstream	0.775917
AT5G65070	AT5G45710	Upstream	0.775917
AT5G20240	AT4G17750	Upstream	0.775917
AT3G54340	AT1G32330	Upstream	0.775917
AT5G08790	AT1G46264	Upstream	0.775917
AT5G65080	AT4G11660	Upstream	0.775917
AT2G20570	AT4G19630	Upstream	0.775917
AT1G59750	AT1G46264	Upstream	0.775917
AT4G36920	AT4G18880	Upstream	0.775917
AT5G65060	AT3G22830	Upstream	0.775917
AT5G65080	AT5G45710	Upstream	0.775917
AT5G20240	AT4G11660	Upstream	0.775917
AT2G40350	AT5G03720	Upstream	0.775917
AT2G20570	AT5G62020	Upstream	0.775917
AT4G24540	AT4G11660	Upstream	0.775917
AT5G65060	AT5G45710	Upstream	0.775917
AT2G45660	AT3G51910	Upstream	0.775917
AT5G05410	AT2G26150	Upstream	0.775729
AT5G04410	AT2G26150	Upstream	0.77239
AT3G50700	AT3G51910	Upstream	0.771917
AT5G08070	AT3G63350	Upstream	0.771012
AT5G67110	AT3G22830	Upstream	0.769751
AT1G49480	AT3G51910	Upstream	0.766472
AT4G36930	AT3G22830	Upstream	0.76386
AT1G09530	AT4G11660	Upstream	0.762198
AT4G34000	AT3G22830	Upstream	0.76042
AT4G24470	AT4G11660	Upstream	0.757411
AT3G21175	AT1G46264	Upstream	0.757062
AT3G54620	AT4G36990	Upstream	0.756686
AT4G36730	AT5G03720	Upstream	0.75659
AT5G66730	AT3G63350	Upstream	0.755919
AT1G01010	AT4G36990	Upstream	0.755467
AT5G42520	AT4G17750	Upstream	0.755028
AT4G36900	AT4G11660	Upstream	0.755028
AT5G65210	AT5G03720	Upstream	0.754772
AT5G12870	AT3G63350	Upstream	0.754319
AT5G42520	AT1G46264	Upstream	0.752837
AT1G77640	AT3G51910	Upstream	0.752331
AT5G51910	AT5G62020	Upstream	0.751843
AT4G25480	AT1G32330	Upstream	0.751455
AT2G20180	AT5G62020	Upstream	0.751268
AT3G23240	AT2G26150	Upstream	0.750644
AT5G10030	AT5G03720	Upstream	0.749913
AT2G15660	AT3G51910	Upstream	0.747405
AT1G35560	AT5G03720	Upstream	0.747103
AT5G66730	AT2G26150	Upstream	0.746972
AT3G15210	AT4G11660	Upstream	0.745493
AT5G13790	AT3G63350	Upstream	0.745255
AT4G38910	AT4G17750	Upstream	0.742883
AT2G30250	AT4G18880	Upstream	0.740919
AT1G51700	AT4G36990	Upstream	0.738973
AT4G25490	AT1G32330	Upstream	0.738773
AT2G45680	AT4G11660	Upstream	0.738474
AT1G18330	AT2G26150	Upstream	0.736727
AT2G15660	AT4G11660	Upstream	0.734256
AT5G23280	AT3G51910	Upstream	0.732764
AT5G47230	AT4G18880	Upstream	0.730639
AT5G02460	AT4G36990	Upstream	0.729522
AT4G17230	AT1G67970	Upstream	0.729324
AT5G60200	AT1G46264	Upstream	0.729324
AT2G01930	AT1G46264	Upstream	0.728763
AT1G72010	AT3G51910	Upstream	0.728047
AT3G10800	AT5G62020	Upstream	0.727651
AT1G69690	AT5G43840	Upstream	0.726525
AT1G32150	AT3G22830	Upstream	0.726493
AT1G09530	AT5G62020	Upstream	0.72617
AT3G55370	AT4G11660	Upstream	0.724251
AT4G14410	AT5G62020	Upstream	0.723819
AT5G52660	AT3G22830	Upstream	0.723363
AT4G36900	AT4G17750	Upstream	0.723093
AT2G35530	AT3G22830	Upstream	0.722893
AT5G61590	AT4G19630	Upstream	0.722594
AT1G69010	AT5G62020	Upstream	0.721167
AT5G23280	AT5G03720	Upstream	0.720455
AT5G43170	AT2G26150	Upstream	0.720417
AT5G08330	AT5G03720	Upstream	0.720391
AT3G62420	AT4G11660	Upstream	0.72014
AT5G12870	AT3G51910	Upstream	0.71989
AT4G17880	AT3G22830	Upstream	0.719787
AT2G28810	AT4G36990	Upstream	0.71925
AT3G50410	AT4G36990	Upstream	0.71835
AT4G17500	AT4G36990	Upstream	0.717984
AT2G23320	AT4G18880	Upstream	0.717623
AT2G20570	AT4G18880	Upstream	0.717386
AT3G45610	AT4G36990	Upstream	0.71729
AT5G64750	AT4G36990	Upstream	0.716694
AT5G25810	AT1G32330	Upstream	0.714362
AT1G45249	AT3G22830	Upstream	0.713154
AT5G50480	AT4G18870	Upstream	0.71293
AT5G62380	AT1G46264	Upstream	0.712534
AT5G65060	AT3G63350	Upstream	0.712293
AT1G77080	AT3G63350	Upstream	0.712293
AT4G36920	AT5G45710	Upstream	0.712293
AT1G24260	AT3G63350	Upstream	0.712293
AT5G65050	AT3G63350	Upstream	0.712293
AT3G54340	AT3G63350	Upstream	0.712293
AT5G65080	AT3G63350	Upstream	0.712293
AT5G66940	AT4G36990	Upstream	0.712194
AT5G62940	AT1G46264	Upstream	0.708009
AT4G34410	AT4G36990	Upstream	0.708009
AT1G49480	AT3G24520	Upstream	0.707475
AT2G38340	AT5G03720	Upstream	0.70415
AT3G23250	AT1G32330	Upstream	0.703925
AT1G64620	AT4G36990	Upstream	0.702055
AT3G18990	AT2G26150	Upstream	0.701993
AT5G46350	AT4G36990	Upstream	0.701445
AT5G62940	AT4G36990	Upstream	0.701205
AT3G50700	AT4G11660	Upstream	0.701077
AT2G02070	AT4G11660	Upstream	0.701023
AT1G18570	AT1G32330	Upstream	0.700369
AT4G01680	AT4G11660	Upstream	0.700017
AT4G21030	AT4G36990	Upstream	0.69804
AT3G55370	AT4G36990	Upstream	0.69804
AT5G03150	AT4G11660	Upstream	0.697859
AT5G18450	AT5G03720	Upstream	0.697583
AT3G50060	AT4G11660	Upstream	0.697524
AT5G51910	AT4G11660	Upstream	0.697116
AT5G66940	AT4G11660	Upstream	0.697036
AT2G41070	AT3G63350	Upstream	0.696974
AT4G01280	AT3G22830	Upstream	0.696778
AT3G08500	AT1G32330	Upstream	0.696513
AT1G72010	AT3G22830	Upstream	0.695772
AT5G62610	AT5G62020	Upstream	0.694424
AT5G06950	AT1G32330	Upstream	0.694147
AT1G30210	AT3G63350	Upstream	0.694077
AT1G64620	AT4G11660	Upstream	0.694002
AT3G13810	AT4G36990	Upstream	0.693538
AT3G47620	AT3G63350	Upstream	0.692764
AT4G01120	AT3G02990	Upstream	0.692289
AT1G03840	AT4G11660	Upstream	0.691396
AT2G23340	AT5G03720	Upstream	0.690633
AT1G72050	AT3G02990	Upstream	0.689129
AT3G45610	AT4G11660	Upstream	0.688817
AT1G13300	AT4G11660	Upstream	0.68807
AT4G00270	AT4G11660	Upstream	0.687601
AT3G21890	AT4G36990	Upstream	0.687601
AT2G25650	AT4G11660	Upstream	0.687601
AT5G11260	AT5G16820	Upstream	0.687252
AT1G13260	AT4G19630	Upstream	0.686812
AT5G44160	AT4G11660	Upstream	0.686394
AT1G28360	AT4G36990	Upstream	0.686394
AT1G51600	AT2G26150	Upstream	0.68636
AT3G13040	AT4G11660	Upstream	0.686219
AT4G38910	AT3G02990	Upstream	0.686072
AT4G38000	AT4G11660	Upstream	0.686004
AT2G28810	AT4G11660	Upstream	0.686004
AT1G27730	AT5G62020	Upstream	0.68591
AT4G00480	AT1G46264	Upstream	0.685633
AT3G62420	AT4G36990	Upstream	0.685143
AT3G59060	AT5G43840	Upstream	0.685021
AT3G15210	AT1G67970	Upstream	0.684856
AT3G57600	AT3G02990	Upstream	0.684818
AT2G20400	AT4G11660	Upstream	0.684492
AT5G08070	AT4G11660	Upstream	0.684232
AT1G14580	AT4G11660	Upstream	0.683943
AT2G37430	AT4G18880	Upstream	0.683836
AT5G66730	AT4G11660	Upstream	0.683702
AT1G69570	AT4G11660	Upstream	0.683445
AT5G60970	AT4G11660	Upstream	0.683354
AT1G77080	AT3G51910	Upstream	0.682831
AT4G11880	AT3G22830	Upstream	0.682578
AT2G02080	AT4G11660	Upstream	0.682453
AT1G49720	AT3G24520	Upstream	0.682117
AT5G37260	AT3G63350	Upstream	0.68193
AT2G37590	AT4G36990	Upstream	0.681709
AT2G35530	AT4G11660	Upstream	0.681709
AT5G23280	AT5G43840	Upstream	0.68155
AT2G01940	AT4G11660	Upstream	0.681027
AT1G13260	AT4G11660	Upstream	0.680795
AT1G75490	AT5G03720	Upstream	0.68015
AT2G40140	AT1G67970	Upstream	0.679117
AT2G40950	AT2G26150	Upstream	0.678129
AT1G09540	AT4G11660	Upstream	0.677662
AT1G55110	AT5G03720	Upstream	0.676463
AT5G64220	AT3G63350	Upstream	0.675513
AT5G46760	AT3G22830	Upstream	0.675331
AT3G13810	AT2G26150	Upstream	0.674744
AT3G15030	AT4G11660	Upstream	0.67293
AT4G21030	AT4G11660	Upstream	0.672793
AT2G45660	AT3G63350	Upstream	0.672633
AT5G02460	AT4G11660	Upstream	0.672585
AT3G13810	AT4G11660	Upstream	0.67233
AT1G01250	AT5G03720	Upstream	0.6723
AT5G61850	AT2G41690	Upstream	0.671914
AT4G11880	AT1G46264	Upstream	0.671914
AT2G46830	AT1G32330	Upstream	0.671914
AT3G24050	AT5G16820	Upstream	0.671914
AT5G65590	AT4G11660	Upstream	0.671914
AT2G45660	AT1G46264	Upstream	0.671914
AT4G36900	AT1G32330	Upstream	0.671645
AT4G16750	AT1G32330	Upstream	0.671558
AT2G20180	AT3G24520	Upstream	0.671392
AT4G38910	AT1G46264	Upstream	0.670998
AT1G43160	AT3G02990	Upstream	0.669707
AT3G12730	AT4G11660	Upstream	0.669469
AT1G59640	AT5G62020	Upstream	0.66842
AT2G02070	AT2G26150	Upstream	0.66764
AT5G10140	AT3G51910	Upstream	0.667532
AT3G01970	AT4G36990	Upstream	0.666961
AT5G42520	AT5G03720	Upstream	0.666746
AT5G11260	AT3G22830	Upstream	0.666168
AT4G34410	AT4G11660	Upstream	0.665783
AT5G65050	AT3G51910	Upstream	0.66527
AT5G10140	AT3G63350	Upstream	0.663502
AT5G62320	AT4G36990	Upstream	0.662643
AT1G28370	AT3G02990	Upstream	0.661298
AT3G50700	AT4G19630	Upstream	0.659032
AT3G27010	AT2G26150	Upstream	0.657987
AT5G07310	AT3G02990	Upstream	0.655733
AT1G51700	AT3G02990	Upstream	0.654262
AT4G31060	AT3G02990	Upstream	0.654043
AT5G28770	AT3G02990	Upstream	0.652912
AT3G10500	AT2G26150	Upstream	0.652708
AT3G61120	AT3G63350	Upstream	0.651307
AT1G77640	AT3G63350	Upstream	0.649443
AT5G10140	AT5G45710	Upstream	0.649004
AT5G51910	AT2G26150	Upstream	0.647888
AT3G26790	AT3G22830	Upstream	0.647449
AT3G15030	AT5G62020	Upstream	0.646448
AT4G36780	AT5G43840	Upstream	0.644815
AT1G25560	AT4G19630	Upstream	0.643711
AT4G18960	AT3G22830	Upstream	0.642599
AT1G69690	AT4G11660	Upstream	0.642385
AT2G28810	AT3G02990	Upstream	0.641925
AT2G40220	AT3G02990	Upstream	0.636214
AT5G54230	AT4G36990	Upstream	0.634146
AT4G34000	AT3G02990	Upstream	0.633985
AT2G20110	AT3G63350	Upstream	0.633333
AT5G10140	AT4G11660	Upstream	0.633113
AT4G25480	AT4G11660	Upstream	0.633034
AT3G21890	AT4G11660	Upstream	0.63291
AT4G25470	AT1G32330	Upstream	0.63191
AT1G19350	AT4G11660	Upstream	0.631097
AT2G22540	AT4G11660	Upstream	0.630291
AT1G69010	AT3G02990	Upstream	0.630185
AT5G62940	AT4G11660	Upstream	0.629957
AT3G02940	AT4G36990	Upstream	0.62975
AT1G62300	AT4G36990	Upstream	0.629543
AT1G44830	AT3G63350	Upstream	0.628476
AT3G18990	AT3G22830	Upstream	0.628381
AT5G04410	AT4G11660	Upstream	0.62793
AT2G01940	AT5G45710	Upstream	0.627598
AT4G36780	AT3G02990	Upstream	0.627306
AT4G30080	AT2G26150	Upstream	0.627057
AT3G23240	AT3G02990	Upstream	0.626871
AT4G25490	AT5G03720	Upstream	0.626662
AT2G46270	AT3G02990	Upstream	0.626312
AT1G28370	AT4G18880	Upstream	0.625286
AT4G34410	AT3G02990	Upstream	0.624459
AT1G35560	AT4G11660	Upstream	0.622742
AT4G38000	AT3G02990	Upstream	0.622495
AT1G80840	AT1G67970	Upstream	0.62246
AT3G23690	AT5G62020	Upstream	0.622459
AT4G25480	AT5G03720	Upstream	0.621014
AT5G59430	AT2G26150	Upstream	0.620931
AT3G12720	AT1G32330	Upstream	0.620665
AT1G49720	AT3G02990	Upstream	0.62063
AT1G12980	AT4G11660	Upstream	0.6203
AT1G01720	AT3G22830	Upstream	0.619831
AT5G38860	AT2G26150	Upstream	0.619058
AT3G19290	AT3G02990	Upstream	0.618633
AT1G32240	AT4G11660	Upstream	0.618475
AT5G59820	AT2G26150	Upstream	0.617763
AT4G25470	AT4G11660	Upstream	0.617702
AT3G54340	AT4G19630	Upstream	0.617046
AT3G10800	AT3G22830	Upstream	0.616017
AT5G08750	AT4G11660	Upstream	0.615807
AT1G74080	AT4G36990	Upstream	0.614936
AT5G17800	AT4G19630	Upstream	0.614892
AT5G57150	AT4G36990	Upstream	0.614083
AT5G45580	AT4G11660	Upstream	0.613947
AT3G56850	AT3G22830	Upstream	0.613632
AT3G15210	AT2G26150	Upstream	0.613279
AT5G29000	AT4G11660	Upstream	0.612103
AT1G77200	AT4G11660	Upstream	0.610614
AT1G01260	AT3G22830	Upstream	0.609729
AT5G52020	AT2G26150	Upstream	0.609341
AT3G59060	AT3G22830	Upstream	0.609213
AT2G15660	AT3G63350	Upstream	0.608852
AT1G49010	AT4G11660	Upstream	0.608604
AT2G18300	AT5G62020	Upstream	0.608337
AT2G24430	AT2G26150	Upstream	0.607782
AT1G77200	AT1G32330	Upstream	0.606743
AT4G36780	AT5G62020	Upstream	0.606667
AT2G22540	AT3G63350	Upstream	0.606328
AT2G43010	AT5G43840	Upstream	0.605791
AT1G63030	AT5G03720	Upstream	0.605622
AT2G15660	AT4G36990	Upstream	0.605147
AT4G34590	AT5G03720	Upstream	0.604773
AT5G57620	AT3G51910	Upstream	0.603723
AT1G01720	AT5G62020	Upstream	0.603393
AT1G79580	AT5G62020	Upstream	0.602128
AT2G01060	AT4G11660	Upstream	0.601945
AT1G09530	AT5G43840	Upstream	0.601512
AT5G03150	AT3G51910	Upstream	0.600699
AT4G25470	AT5G03720	Upstream	0.600351
AT4G11660	AT2G26150	Within	0.919579
AT2G41690	AT2G26150	Within	0.895071
AT5G62020	AT4G11660	Within	0.891903
AT5G62020	AT2G26150	Within	0.875701
AT3G22830	AT2G26150	Within	0.87559
AT4G11660	AT5G62020	Within	0.871641
AT5G16820	AT2G26150	Within	0.868123
AT1G46264	AT5G62020	Within	0.865515
AT1G46264	AT2G26150	Within	0.856774
AT3G24520	AT2G26150	Within	0.846803
AT5G62020	AT3G51910	Within	0.845678
AT3G02990	AT2G26150	Within	0.841506
AT4G11660	AT3G51910	Within	0.833642
AT3G51910	AT3G63350	Within	0.833198
AT2G41690	AT4G36990	Within	0.830802
AT3G02990	AT5G62020	Within	0.827722
AT5G62020	AT3G63350	Within	0.826611
AT3G02990	AT3G51910	Within	0.82443
AT5G16820	AT4G11660	Within	0.819314
AT5G43840	AT5G62020	Within	0.819101
AT3G22830	AT5G62020	Within	0.817731
AT5G16820	AT3G63350	Within	0.816058
AT5G43840	AT2G26150	Within	0.815744
AT3G22830	AT3G51910	Within	0.814608
AT4G11660	AT3G63350	Within	0.814368
AT4G18880	AT5G62020	Within	0.804506
AT2G41690	AT5G62020	Within	0.801399
AT3G22830	AT4G11660	Within	0.792637
AT3G02990	AT3G63350	Within	0.791899
AT2G26150	AT4G11660	Within	0.788821
AT1G46264	AT4G11660	Within	0.782254
AT2G41690	AT4G11660	Within	0.779107
AT4G18880	AT2G26150	Within	0.774491
AT3G24520	AT3G51910	Within	0.76967
AT4G18880	AT4G36990	Within	0.76881
AT4G18880	AT4G11660	Within	0.765091
AT5G43840	AT4G11660	Within	0.763901
AT3G02990	AT4G11660	Within	0.759567
AT4G11660	AT4G11660	Within	0.759567
AT3G24520	AT4G11660	Within	0.74509
AT2G41690	AT3G63350	Within	0.738638
AT5G43840	AT3G63350	Within	0.730638
AT5G62020	AT4G36990	Within	0.723125
AT5G43840	AT3G51910	Within	0.716949
AT5G16820	AT3G51910	Within	0.711667
AT3G22830	AT3G63350	Within	0.710282
AT4G18880	AT3G51910	Within	0.705438
AT5G43840	AT4G36990	Within	0.699841
AT2G41690	AT3G51910	Within	0.698958
AT4G11660	AT4G36990	Within	0.697905
AT4G18880	AT3G63350	Within	0.688914
AT5G62020	AT4G18880	Within	0.686669
AT3G63350	AT3G51910	Within	0.686018
AT3G24520	AT3G63350	Within	0.684385
AT4G18880	AT5G43840	Within	0.674268
AT3G24520	AT5G43840	Within	0.672862
AT4G36990	AT4G36990	Within	0.671914
AT5G43840	AT4G18880	Within	0.671637
AT1G46264	AT3G51910	Within	0.667674
AT4G36990	AT4G11660	Within	0.661297
AT3G02990	AT4G36990	Within	0.637231
AT3G02990	AT5G43840	Within	0.624459
AT1G46264	AT3G63350	Within	0.623852
AT4G36990	AT4G11850	Downstream	0.969312
AT4G36990	AT4G14370	Downstream	0.959946
AT4G18880	AT1G19020	Downstream	0.959057
AT4G18880	AT2G39660	Downstream	0.955673
AT4G11660	AT5G12030	Downstream	0.950314
AT4G11660	AT3G08970	Downstream	0.94908
AT4G36990	AT5G47910	Downstream	0.947445
AT4G11660	AT2G20560	Downstream	0.941
AT4G36990	AT2G15390	Downstream	0.938033
AT4G36990	AT3G05580	Downstream	0.936762
AT4G18880	AT2G26530	Downstream	0.93543
AT4G11660	AT5G12020	Downstream	0.933089
AT4G18880	AT1G26420	Downstream	0.929467
AT4G11660	AT3G09350	Downstream	0.92905
AT4G11660	AT1G07400	Downstream	0.927453
AT4G11660	AT1G59860	Downstream	0.926015
AT4G11660	AT5G15450	Downstream	0.924066
AT4G11660	AT3G17611	Downstream	0.922436
AT4G36990	AT1G51570	Downstream	0.92188
AT4G11660	AT5G48570	Downstream	0.91999
AT4G36990	AT2G19710	Downstream	0.917717
AT2G26150	AT5G52640	Downstream	0.915986
AT2G26150	AT5G12020	Downstream	0.915986
AT4G36990	AT4G21390	Downstream	0.915986
AT4G18880	AT5G05300	Downstream	0.915986
AT2G26150	AT1G59860	Downstream	0.915986
AT4G18880	AT5G57510	Downstream	0.915986
AT4G18880	AT1G47890	Downstream	0.915986
AT4G36990	AT1G80820	Downstream	0.915986
AT4G18880	AT5G52750	Downstream	0.915986
AT4G36990	AT5G12340	Downstream	0.915986
AT2G26150	AT5G12030	Downstream	0.915986
AT4G36990	AT3G17110	Downstream	0.915986
AT4G18880	AT1G72900	Downstream	0.915986
AT4G36990	AT1G19020	Downstream	0.915986
AT4G36990	AT5G25930	Downstream	0.915986
AT4G36990	AT1G45145	Downstream	0.915986
AT4G36990	AT2G47950	Downstream	0.915986
AT2G26150	AT3G09350	Downstream	0.915986
AT5G62020	AT3G62260	Downstream	0.914539
AT4G36990	AT2G35980	Downstream	0.913649
AT4G36990	AT1G62320	Downstream	0.912141
AT4G11660	AT2G46240	Downstream	0.911281
AT4G18880	AT1G63350	Downstream	0.910619
AT4G18880	AT5G36925	Downstream	0.910048
AT4G11660	AT1G74310	Downstream	0.90932
AT4G36990	AT3G28210	Downstream	0.908108
AT4G11660	AT1G54050	Downstream	0.907247
AT4G36990	AT5G67260	Downstream	0.905748
AT4G11660	AT1G66080	Downstream	0.905607
AT4G36990	AT5G08240	Downstream	0.904595
AT4G36990	AT1G09932	Downstream	0.904595
AT2G26150	AT2G20560	Downstream	0.904595
AT4G11660	AT5G47830	Downstream	0.904274
AT4G36990	AT1G65690	Downstream	0.903939
AT2G26150	AT1G07400	Downstream	0.903939
AT4G36990	AT4G25810	Downstream	0.903939
AT4G18880	AT1G05675	Downstream	0.903939
AT4G36990	AT3G50260	Downstream	0.903939
AT4G36990	AT1G13520	Downstream	0.903939
AT4G36990	AT4G36988	Downstream	0.903939
AT4G36990	AT1G19250	Downstream	0.903939
AT4G36990	AT5G13080	Downstream	0.903939
AT2G26150	AT3G14200	Downstream	0.903158
AT5G62020	AT5G03990	Downstream	0.902413
AT4G18880	AT3G23230	Downstream	0.901951
AT4G18880	AT4G38550	Downstream	0.900566
AT1G67970	AT5G06320	Downstream	0.900145
AT4G18880	AT1G33030	Downstream	0.899883
AT2G26150	AT2G46240	Downstream	0.899883
AT4G36990	AT4G39030	Downstream	0.899883
AT4G18880	AT1G07000	Downstream	0.899883
AT5G62020	AT1G54050	Downstream	0.899599
AT2G26150	AT5G54165	Downstream	0.899273
AT4G18880	AT3G51660	Downstream	0.899273
AT4G36990	AT2G02310	Downstream	0.899273
AT4G18880	AT2G23680	Downstream	0.899273
AT4G36990	AT1G73810	Downstream	0.899273
AT2G26150	AT1G74310	Downstream	0.899273
AT4G36990	AT3G52400	Downstream	0.899273
AT2G26150	AT3G46230	Downstream	0.899008
AT2G26150	AT5G48570	Downstream	0.899008
AT4G18880	AT1G09970	Downstream	0.898982
AT4G36990	AT3G49350	Downstream	0.898941
AT3G02990	AT2G38090	Downstream	0.898688
AT4G18880	AT1G18570	Downstream	0.897586
AT4G11660	AT3G24500	Downstream	0.897569
AT4G18880	AT2G30750	Downstream	0.896787
AT4G18880	AT5G66640	Downstream	0.896655
AT5G62020	AT5G47120	Downstream	0.895839
AT4G18880	AT1G01830	Downstream	0.89433
AT5G62020	AT3G52800	Downstream	0.89427
AT1G46264	AT4G00530	Downstream	0.893025
AT5G43840	AT1G53080	Downstream	0.892555
AT4G18880	AT1G51890	Downstream	0.891666
AT1G46264	AT5G65700	Downstream	0.890795
AT4G36990	AT5G42050	Downstream	0.88734
AT5G43840	AT2G01930	Downstream	0.886962
AT4G11660	AT3G46230	Downstream	0.886947
AT1G46264	AT2G01850	Downstream	0.886568
AT4G18880	AT1G57630	Downstream	0.886265
AT1G46264	AT1G54050	Downstream	0.886006
AT4G18880	AT4G33050	Downstream	0.885322
AT4G18880	AT2G04070	Downstream	0.884647
AT4G11660	AT5G02490	Downstream	0.884088
AT4G18880	AT2G35980	Downstream	0.883886
AT5G16820	AT3G50910	Downstream	0.882186
AT4G18880	AT4G14365	Downstream	0.881603
AT4G18880	AT1G51270	Downstream	0.88145
AT4G18880	AT2G35930	Downstream	0.88122
AT4G18880	AT3G09405	Downstream	0.880958
AT4G18880	AT1G66160	Downstream	0.880542
AT4G18880	AT2G13790	Downstream	0.880137
AT4G11660	AT3G07150	Downstream	0.879837
AT4G36990	AT4G14630	Downstream	0.879768
AT4G36990	AT2G35930	Downstream	0.879768
AT4G18880	AT2G38470	Downstream	0.87909
AT5G16820	AT3G08970	Downstream	0.879008
AT1G46264	AT3G56220	Downstream	0.878945
AT5G62020	AT4G24280	Downstream	0.878911
AT1G46264	AT5G53400	Downstream	0.878763
AT4G11660	AT2G47180	Downstream	0.878691
AT4G11660	AT4G24280	Downstream	0.878645
AT4G36990	AT1G07160	Downstream	0.878215
AT4G11660	AT3G22380	Downstream	0.877993
AT4G18880	AT1G55450	Downstream	0.877991
AT4G11660	AT3G13310	Downstream	0.877808
AT4G11660	AT2G29500	Downstream	0.877773
AT1G46264	AT3G23830	Downstream	0.87721
AT4G18880	AT4G18250	Downstream	0.87704
AT4G18880	AT5G41740	Downstream	0.876497
AT1G46264	AT5G57710	Downstream	0.876323
AT3G02990	AT4G24280	Downstream	0.876067
AT4G11660	AT3G23920	Downstream	0.87591
AT4G18880	AT1G78410	Downstream	0.875784
AT3G22830	AT5G15450	Downstream	0.875362
AT4G18880	AT4G17800	Downstream	0.875193
AT4G18880	AT1G21120	Downstream	0.875102
AT5G62020	AT5G03210	Downstream	0.874667
AT4G18880	AT1G31540	Downstream	0.874392
AT1G46264	AT1G73590	Downstream	0.874346
AT4G18880	AT5G05410	Downstream	0.874114
AT4G36990	AT5G11210	Downstream	0.874039
AT4G18880	AT2G37430	Downstream	0.8739
AT3G02990	AT3G62260	Downstream	0.87371
AT1G46264	AT1G01830	Downstream	0.873548
AT4G18880	AT3G11840	Downstream	0.873469
AT5G43840	AT3G13310	Downstream	0.87339
AT5G62020	AT3G23920	Downstream	0.872024
AT4G18880	AT3G23250	Downstream	0.871843
AT4G11660	AT3G14200	Downstream	0.87126
AT3G22830	AT4G23750	Downstream	0.870635
AT4G18880	AT3G50930	Downstream	0.870599
AT4G36990	AT5G01100	Downstream	0.870422
AT5G62020	AT5G53280	Downstream	0.870088
AT4G18880	AT5G11670	Downstream	0.870071
AT2G41690	AT3G13310	Downstream	0.869908
AT4G18880	AT4G34390	Downstream	0.869863
AT4G18880	AT5G08790	Downstream	0.869595
AT4G36990	AT4G33920	Downstream	0.86907
AT4G18880	AT5G57220	Downstream	0.868763
AT4G18880	AT1G74360	Downstream	0.868502
AT3G02990	AT5G53400	Downstream	0.868359
AT4G18880	AT3G12740	Downstream	0.868309
AT4G11660	AT5G53400	Downstream	0.868174
AT4G18880	AT1G79680	Downstream	0.868114
AT1G46264	AT3G13310	Downstream	0.868097
AT3G02990	AT3G13310	Downstream	0.868097
AT5G16820	AT4G24280	Downstream	0.868082
AT4G18880	AT3G26830	Downstream	0.868015
AT4G18880	AT3G23550	Downstream	0.867487
AT4G18880	AT1G66090	Downstream	0.867203
AT4G18880	AT4G23190	Downstream	0.866579
AT4G18880	AT5G41750	Downstream	0.866533
AT4G18880	AT2G17220	Downstream	0.866303
AT5G62020	AT5G45630	Downstream	0.866093
AT3G02990	AT5G47120	Downstream	0.865921
AT4G18880	AT2G30990	Downstream	0.86592
AT5G43840	AT1G01830	Downstream	0.865391
AT4G18880	AT2G18690	Downstream	0.865035
AT3G02990	AT1G50420	Downstream	0.864977
AT4G36990	AT1G18890	Downstream	0.86412
AT4G18880	AT2G26560	Downstream	0.864094
AT4G36990	AT4G31800	Downstream	0.863905
AT4G18880	AT5G15450	Downstream	0.863757
AT4G18880	AT5G48657	Downstream	0.86366
AT5G16820	AT5G15450	Downstream	0.863624
AT4G18880	AT4G18010	Downstream	0.863532
AT4G18880	AT2G28210	Downstream	0.863437
AT4G11660	AT1G14200	Downstream	0.863359
AT3G22830	AT4G23850	Downstream	0.862698
AT4G36990	AT1G14540	Downstream	0.861971
AT4G36990	AT5G02780	Downstream	0.861971
AT4G36990	AT1G14870	Downstream	0.861971
AT4G36990	AT5G40000	Downstream	0.861971
AT1G46264	AT2G47180	Downstream	0.86193
AT3G24520	AT5G15450	Downstream	0.861653
AT3G22830	AT4G24280	Downstream	0.861647
AT4G36990	AT5G13180	Downstream	0.861575
AT4G18880	AT2G30250	Downstream	0.861533
AT4G18880	AT4G06746	Downstream	0.861372
AT5G62020	AT4G12970	Downstream	0.861365
AT4G18880	AT1G35210	Downstream	0.861335
AT4G18880	AT5G42940	Downstream	0.861187
AT4G36990	AT3G09400	Downstream	0.860527
AT3G22830	AT1G78390	Downstream	0.860488
AT3G02990	AT3G04240	Downstream	0.860462
AT2G41690	AT4G31880	Downstream	0.860399
AT5G16820	AT5G56030	Downstream	0.860199
AT4G36990	AT2G05940	Downstream	0.85981
AT5G16820	AT4G12970	Downstream	0.85902
AT1G46264	AT5G05410	Downstream	0.858879
AT1G67970	AT1G69890	Downstream	0.858735
AT4G18880	AT3G14440	Downstream	0.857993
AT4G18880	AT3G10020	Downstream	0.857984
AT1G46264	AT4G24280	Downstream	0.857441
AT1G46264	AT1G14685	Downstream	0.857437
AT3G24520	AT3G13470	Downstream	0.857049
AT3G22830	AT5G65700	Downstream	0.857004
AT5G43840	AT4G24280	Downstream	0.8569
AT4G18880	AT2G05940	Downstream	0.856738
AT4G11660	AT5G47120	Downstream	0.856113
AT4G18880	AT3G15356	Downstream	0.855834
AT5G16820	AT1G56600	Downstream	0.855758
AT3G02990	AT3G08970	Downstream	0.85574
AT4G11660	AT1G01830	Downstream	0.855685
AT4G18880	AT3G59080	Downstream	0.855683
AT3G24520	AT4G24280	Downstream	0.855552
AT3G63350	AT4G10250	Downstream	0.855533
AT3G22830	AT5G53400	Downstream	0.855501
AT4G11660	AT1G02700	Downstream	0.855134
AT5G16820	AT3G13470	Downstream	0.855015
AT4G18880	AT5G39670	Downstream	0.854703
AT4G11660	AT4G12400	Downstream	0.854582
AT4G11660	AT4G28480	Downstream	0.854456
AT5G43840	AT3G50910	Downstream	0.85425
AT1G46264	AT5G15450	Downstream	0.854216
AT4G36990	AT4G17500	Downstream	0.854201
AT5G45710	AT1G10140	Downstream	0.854201
AT1G46264	AT4G22920	Downstream	0.853914
AT4G18880	AT3G54150	Downstream	0.853811
AT4G18880	AT4G36500	Downstream	0.853733
AT3G02990	AT1G13650	Downstream	0.853699
AT4G18880	AT3G49620	Downstream	0.853613
AT4G36990	AT3G53380	Downstream	0.853566
AT1G46264	AT5G51590	Downstream	0.853358
AT4G18880	AT5G47230	Downstream	0.853358
AT5G03720	AT5G66052	Downstream	0.853358
AT4G18880	AT4G24280	Downstream	0.853312
AT4G36990	AT1G07630	Downstream	0.853273
AT4G36990	AT5G43810	Downstream	0.853273
AT3G24520	AT5G27420	Downstream	0.853188
AT4G18880	AT5G25930	Downstream	0.853115
AT4G18880	AT4G23280	Downstream	0.852992
AT5G43840	AT1G18330	Downstream	0.85271
AT4G36990	AT1G28480	Downstream	0.852671
AT5G62020	AT2G41410	Downstream	0.852398
AT4G18880	AT5G43320	Downstream	0.852297
AT4G11660	AT4G31880	Downstream	0.852113
AT4G18880	AT3G01290	Downstream	0.852004
AT4G36990	AT5G67430	Downstream	0.851601
AT4G36990	AT2G38470	Downstream	0.851426
AT5G43840	AT5G15450	Downstream	0.85138
AT3G02990	AT1G01830	Downstream	0.851048
AT4G18880	AT1G16420	Downstream	0.850885
AT4G18880	AT3G26500	Downstream	0.850821
AT4G18880	AT2G25735	Downstream	0.85081
AT4G18880	AT5G19240	Downstream	0.850671
AT4G18880	AT5G23510	Downstream	0.849203
AT3G22830	AT1G53540	Downstream	0.848618
AT3G02990	AT5G12030	Downstream	0.848536
AT5G62020	AT3G15210	Downstream	0.848212
AT4G18880	AT4G17500	Downstream	0.848117
AT4G11660	AT3G53830	Downstream	0.848002
AT1G46264	AT5G56030	Downstream	0.847859
AT5G62020	AT1G27730	Downstream	0.847444
AT4G18880	AT5G48540	Downstream	0.84732
AT4G18880	AT1G02920	Downstream	0.847209
AT4G18880	AT4G02520	Downstream	0.84694
AT4G18880	AT1G25390	Downstream	0.845601
AT4G18880	AT3G13310	Downstream	0.845594
AT3G02990	AT1G14685	Downstream	0.844992
AT4G36990	AT3G21070	Downstream	0.844806
AT4G18880	AT1G61350	Downstream	0.844779
AT4G18880	AT5G45340	Downstream	0.84476
AT4G18880	AT5G65700	Downstream	0.844497
AT2G41690	AT5G24610	Downstream	0.844422
AT2G41690	AT3G46230	Downstream	0.843737
AT4G18880	AT2G18860	Downstream	0.843665
AT2G41690	AT1G62990	Downstream	0.843434
AT3G22830	AT5G52640	Downstream	0.843186
AT4G18880	AT1G80840	Downstream	0.842536
AT5G16820	AT4G22920	Downstream	0.842476
AT4G36990	AT2G37940	Downstream	0.841738
AT4G11660	AT3G10020	Downstream	0.841392
AT1G46264	AT5G02490	Downstream	0.84116
AT3G24520	AT1G56600	Downstream	0.841032
AT5G62020	AT3G13310	Downstream	0.84078
AT4G18880	AT4G00530	Downstream	0.840519
AT3G24520	AT4G27670	Downstream	0.840242
AT4G36990	AT1G17920	Downstream	0.840231
AT2G41690	AT1G14685	Downstream	0.840096
AT3G22830	AT3G13470	Downstream	0.840094
AT1G46264	AT3G13470	Downstream	0.840094
AT1G46264	AT3G13460	Downstream	0.840094
AT4G18880	AT3G13470	Downstream	0.840094
AT5G43840	AT3G13470	Downstream	0.840094
AT4G18880	AT1G26380	Downstream	0.840042
AT3G22830	AT1G03070	Downstream	0.840015
AT3G02990	AT5G13760	Downstream	0.839862
AT4G18880	AT3G52400	Downstream	0.839619
AT1G46264	AT3G03470	Downstream	0.839578
AT4G36990	AT3G11840	Downstream	0.839417
AT4G18880	AT1G25550	Downstream	0.839326
AT4G11660	AT3G05220	Downstream	0.839183
AT4G18880	AT5G25250	Downstream	0.839037
AT4G11660	AT1G61340	Downstream	0.838993
AT3G22830	AT5G56030	Downstream	0.838783
AT4G18880	AT5G28640	Downstream	0.838645
AT4G11660	AT1G53540	Downstream	0.838343
AT4G36990	AT4G01010	Downstream	0.837419
AT5G62020	AT2G20560	Downstream	0.837396
AT3G22830	AT1G54050	Downstream	0.837298
AT4G36990	AT2G22500	Downstream	0.837282
AT5G62020	AT1G01720	Downstream	0.837111
AT4G36990	AT4G34710	Downstream	0.836798
AT4G18880	AT2G02010	Downstream	0.836693
AT5G43840	AT1G08570	Downstream	0.836107
AT5G62020	AT5G13190	Downstream	0.83601
AT4G11660	AT2G25430	Downstream	0.835315
AT3G22830	AT3G10020	Downstream	0.835223
AT4G18880	AT3G28210	Downstream	0.835073
AT5G62020	AT5G41080	Downstream	0.834815
AT4G11660	AT2G18630	Downstream	0.834461
AT3G02990	AT3G10020	Downstream	0.834452
AT4G36990	AT5G43380	Downstream	0.8343
AT5G43840	AT2G45720	Downstream	0.833951
AT4G36990	AT5G19600	Downstream	0.833881
AT1G46264	AT2G20950	Downstream	0.833835
AT4G36990	AT5G56760	Downstream	0.833833
AT3G22830	AT3G14200	Downstream	0.833731
AT3G22830	AT1G18330	Downstream	0.833543
AT5G62020	AT1G56600	Downstream	0.83348
AT2G41690	AT1G18330	Downstream	0.833431
AT4G11660	AT3G09440	Downstream	0.833341
AT4G18880	AT1G57990	Downstream	0.833341
AT3G24520	AT3G57880	Downstream	0.832815
AT1G46264	AT4G30240	Downstream	0.832632
AT5G62020	AT2G47950	Downstream	0.832589
AT4G36990	AT3G62420	Downstream	0.832485
AT4G36990	AT3G13380	Downstream	0.832348
AT5G62020	AT1G13390	Downstream	0.832289
AT5G16820	AT3G61150	Downstream	0.832177
AT5G62020	AT5G59820	Downstream	0.832045
AT3G24520	AT5G47100	Downstream	0.832033
AT4G18880	AT4G37370	Downstream	0.831945
AT5G62020	AT1G71000	Downstream	0.831869
AT4G36990	AT2G23450	Downstream	0.831665
AT4G18880	AT2G29720	Downstream	0.83073
AT4G36990	AT2G27310	Downstream	0.83073
AT4G18880	AT4G23570	Downstream	0.830665
AT4G18880	AT4G22710	Downstream	0.830333
AT3G02990	AT1G71000	Downstream	0.830226
AT3G22830	AT2G01930	Downstream	0.830152
AT3G24520	AT3G13310	Downstream	0.830108
AT4G18880	AT5G18470	Downstream	0.829867
AT5G43840	AT5G67470	Downstream	0.829668
AT5G43840	AT1G01720	Downstream	0.829639
AT4G18880	AT3G04110	Downstream	0.829086
AT4G36990	AT4G02380	Downstream	0.828754
AT5G16820	AT3G47160	Downstream	0.828634
AT5G62020	AT5G01200	Downstream	0.828599
AT4G18880	AT2G31880	Downstream	0.828452
AT4G18880	AT2G23320	Downstream	0.828341
AT2G26150	AT2G32190	Downstream	0.828094
AT3G02990	AT1G16850	Downstream	0.828094
AT4G18880	AT3G62150	Downstream	0.828094
AT2G26150	AT3G08970	Downstream	0.828094
AT4G36990	AT1G08940	Downstream	0.828094
AT4G36990	AT1G76040	Downstream	0.828022
AT3G02990	AT5G59720	Downstream	0.827169
AT1G46264	AT5G58070	Downstream	0.826591
AT3G02990	AT2G42890	Downstream	0.826198
AT4G18880	AT5G47220	Downstream	0.82611
AT3G24520	AT3G51860	Downstream	0.826014
AT4G18880	AT1G05575	Downstream	0.82599
AT4G18880	AT1G03740	Downstream	0.825848
AT4G36990	AT3G05360	Downstream	0.825599
AT4G11660	AT3G27290	Downstream	0.825576
AT4G18880	AT5G26920	Downstream	0.825574
AT1G46264	AT5G12970	Downstream	0.824898
AT5G16820	AT3G23990	Downstream	0.824633
AT1G46264	AT4G17800	Downstream	0.824302
AT2G26150	AT5G35320	Downstream	0.824192
AT4G36990	AT2G36950	Downstream	0.82394
AT4G11660	AT2G25140	Downstream	0.823773
AT4G11660	AT5G51440	Downstream	0.823769
AT4G11660	AT1G14685	Downstream	0.823497
AT5G43840	AT4G30240	Downstream	0.823288
AT3G22830	AT5G57710	Downstream	0.823149
AT4G11660	AT1G75730	Downstream	0.822958
AT2G41690	AT3G13470	Downstream	0.822887
AT4G11660	AT4G26780	Downstream	0.822493
AT2G41690	AT5G19090	Downstream	0.822462
AT5G62020	AT5G12030	Downstream	0.822316
AT1G46264	AT1G20065	Downstream	0.822303
AT3G22830	AT1G14685	Downstream	0.822218
AT3G22830	AT4G30240	Downstream	0.822216
AT4G36990	AT3G04060	Downstream	0.822172
AT4G36990	AT1G08050	Downstream	0.82201
AT3G02990	AT3G07890	Downstream	0.821859
AT5G62020	AT3G12580	Downstream	0.821756
AT5G62020	AT1G03070	Downstream	0.821615
AT4G36990	AT5G57510	Downstream	0.821515
AT4G36990	AT5G10695	Downstream	0.821491
AT2G41690	AT1G01830	Downstream	0.821078
AT5G62020	AT5G47220	Downstream	0.820859
AT4G18880	AT1G01560	Downstream	0.820782
AT4G11660	AT3G13470	Downstream	0.820445
AT3G24520	AT2G41410	Downstream	0.820401
AT4G11660	AT4G27670	Downstream	0.820107
AT4G18880	AT2G41410	Downstream	0.820048
AT1G46264	AT3G10020	Downstream	0.819924
AT3G02990	AT1G18330	Downstream	0.819909
AT4G11660	AT5G37670	Downstream	0.819832
AT3G24520	AT3G53990	Downstream	0.819771
AT4G11660	AT2G28000	Downstream	0.81953
AT4G11660	AT5G66670	Downstream	0.819316
AT3G22830	AT1G71000	Downstream	0.819217
AT3G24520	AT1G18330	Downstream	0.818954
AT5G62020	AT3G09440	Downstream	0.818619
AT5G62020	AT5G04340	Downstream	0.818377
AT3G22830	AT3G05220	Downstream	0.818227
AT3G02990	AT1G56600	Downstream	0.818154
AT1G46264	AT1G03070	Downstream	0.817817
AT4G11660	AT5G07270	Downstream	0.817647
AT5G16820	AT3G23920	Downstream	0.817551
AT4G11660	AT5G59720	Downstream	0.817404
AT4G11660	AT4G23570	Downstream	0.817397
AT5G62020	AT1G50750	Downstream	0.817393
AT3G02990	AT2G29500	Downstream	0.81729
AT4G36990	AT2G38250	Downstream	0.817243
AT5G43840	AT3G10020	Downstream	0.817097
AT5G62020	AT1G14685	Downstream	0.817092
AT3G24520	AT4G12970	Downstream	0.817011
AT3G22830	AT3G12580	Downstream	0.816653
AT4G11660	AT5G03990	Downstream	0.816162
AT3G22830	AT1G17120	Downstream	0.816117
AT5G16820	AT2G46550	Downstream	0.816068
AT3G24520	AT2G20562	Downstream	0.81559
AT5G43840	AT1G14685	Downstream	0.815525
AT5G16820	AT3G46520	Downstream	0.815448
AT4G18880	AT5G46780	Downstream	0.815447
AT5G62020	AT5G52640	Downstream	0.815221
AT4G18880	AT2G15390	Downstream	0.815076
AT4G36990	AT2G40095	Downstream	0.814965
AT5G62020	AT4G17230	Downstream	0.814763
AT5G43840	AT3G61150	Downstream	0.814532
AT1G46264	AT3G05220	Downstream	0.814481
AT1G46264	AT3G18040	Downstream	0.814458
AT1G46264	AT2G25430	Downstream	0.814186
AT4G36990	AT3G50910	Downstream	0.814158
AT4G36990	AT3G57830	Downstream	0.813986
AT2G26150	AT3G12580	Downstream	0.813938
AT3G02990	AT1G03070	Downstream	0.813903
AT1G46264	AT4G26780	Downstream	0.813778
AT4G18880	AT1G62422	Downstream	0.813708
AT3G24520	AT1G29330	Downstream	0.813674
AT1G46264	AT4G31880	Downstream	0.813532
AT1G46264	AT4G23570	Downstream	0.813449
AT4G11660	AT1G71000	Downstream	0.813351
AT3G24520	AT3G14200	Downstream	0.813257
AT4G18880	AT5G19090	Downstream	0.813172
AT1G46264	AT1G18330	Downstream	0.813168
AT5G62020	AT1G53540	Downstream	0.813115
AT5G16820	AT1G03070	Downstream	0.813104
AT5G43840	AT5G53400	Downstream	0.813095
AT4G18880	AT4G39400	Downstream	0.812927
AT4G18880	AT2G20142	Downstream	0.812888
AT4G18880	AT1G16670	Downstream	0.812422
AT5G43840	AT5G61840	Downstream	0.812406
AT1G46264	AT2G28000	Downstream	0.812295
AT2G41690	AT5G27810	Downstream	0.811692
AT5G43840	AT5G47120	Downstream	0.811669
AT5G62020	AT1G31130	Downstream	0.8115
AT3G02990	AT3G13470	Downstream	0.811494
AT3G02990	AT5G56030	Downstream	0.811146
AT4G36990	AT2G22300	Downstream	0.810847
AT1G46264	AT4G15910	Downstream	0.81022
AT5G62020	AT2G28000	Downstream	0.810022
AT3G22830	AT5G07270	Downstream	0.809998
AT5G62020	AT3G13470	Downstream	0.809877
AT4G36990	AT3G53150	Downstream	0.80974
AT5G43840	AT4G23570	Downstream	0.809688
AT4G18880	AT1G14685	Downstream	0.809671
AT4G18880	AT1G35350	Downstream	0.809574
AT1G67970	AT4G17230	Downstream	0.809533
AT4G36990	AT4G34920	Downstream	0.80938
AT2G41690	AT4G24280	Downstream	0.809265
AT4G18880	AT1G64065	Downstream	0.8092
AT4G36990	AT3G26830	Downstream	0.809097
AT4G36990	AT2G18690	Downstream	0.809097
AT5G62020	AT5G10695	Downstream	0.809088
AT1G67970	AT4G35480	Downstream	0.809088
AT4G18880	AT3G19010	Downstream	0.809088
AT4G11660	AT3G61150	Downstream	0.80902
AT4G18880	AT5G35735	Downstream	0.808766
AT5G62020	AT4G39400	Downstream	0.808467
AT5G16820	AT4G02380	Downstream	0.808179
AT5G62020	AT1G08570	Downstream	0.807708
AT4G36990	AT1G80660	Downstream	0.807672
AT3G24520	AT4G29900	Downstream	0.80751
AT3G02990	AT1G54050	Downstream	0.807387
AT5G16820	AT3G07890	Downstream	0.807133
AT4G18880	AT1G76360	Downstream	0.807104
AT3G02990	AT3G48240	Downstream	0.807033
AT3G22830	AT2G01850	Downstream	0.806942
AT3G22830	AT4G39955	Downstream	0.805944
AT1G46264	AT5G52200	Downstream	0.805939
AT4G18880	AT4G26780	Downstream	0.805894
AT4G11660	AT5G56030	Downstream	0.805765
AT5G16820	AT2G29500	Downstream	0.805505
AT4G18880	AT2G01180	Downstream	0.805481
AT3G22830	AT1G13650	Downstream	0.805219
AT5G43840	AT5G09590	Downstream	0.805176
AT4G18880	AT1G66880	Downstream	0.805051
AT4G18880	AT2G38860	Downstream	0.804847
AT4G11660	AT5G52640	Downstream	0.804545
AT3G24520	AT1G14685	Downstream	0.804474
AT4G36990	AT3G27560	Downstream	0.804418
AT1G46264	AT4G00480	Downstream	0.804293
AT4G18880	AT1G13210	Downstream	0.804246
AT1G46264	AT1G23340	Downstream	0.803901
AT4G18880	AT1G51920	Downstream	0.803652
AT5G62020	AT1G59860	Downstream	0.803568
AT1G46264	AT3G17611	Downstream	0.803555
AT3G02990	AT2G28000	Downstream	0.803372
AT2G41690	AT5G67470	Downstream	0.803287
AT4G11660	AT2G27580	Downstream	0.803047
AT4G11660	AT5G04840	Downstream	0.802951
AT1G46264	AT1G53540	Downstream	0.802903
AT5G16820	AT3G07770	Downstream	0.802901
AT2G41690	AT4G10390	Downstream	0.802791
AT2G41690	AT4G23570	Downstream	0.802588
AT3G22830	AT4G23570	Downstream	0.802588
AT3G22830	AT3G23920	Downstream	0.802024
AT4G18880	AT5G66070	Downstream	0.801987
AT3G24520	AT4G23570	Downstream	0.801944
AT4G18880	AT3G59880	Downstream	0.801785
AT3G24520	AT3G23920	Downstream	0.801751
AT5G16820	AT3G09440	Downstream	0.801653
AT4G18880	AT4G19520	Downstream	0.801565
AT5G43840	AT3G09440	Downstream	0.801513
AT4G18880	AT5G61160	Downstream	0.801509
AT4G18880	AT1G24140	Downstream	0.801498
AT5G16820	AT2G28000	Downstream	0.801399
AT5G62020	AT2G01930	Downstream	0.80139
AT5G43840	AT3G05220	Downstream	0.801367
AT1G67970	AT1G76650	Downstream	0.801176
AT1G46264	AT1G69310	Downstream	0.80097
AT1G46264	AT1G03180	Downstream	0.800605
AT5G16820	AT1G14685	Downstream	0.800598
AT4G36990	AT4G14350	Downstream	0.800333
AT4G18880	AT5G44070	Downstream	0.800283
AT1G46264	AT3G07090	Downstream	0.800114
AT1G46264	AT4G35920	Downstream	0.800037
AT5G62020	AT5G11650	Downstream	0.799958
AT5G16820	AT5G51440	Downstream	0.79994
AT3G24520	AT2G28000	Downstream	0.799924
AT5G62020	AT2G29500	Downstream	0.799891
AT4G18880	AT4G39640	Downstream	0.799786
AT4G36990	AT5G15870	Downstream	0.799761
AT4G18880	AT4G14370	Downstream	0.799696
AT1G46264	AT1G08760	Downstream	0.799383
AT4G18880	AT3G25610	Downstream	0.799075
AT4G18880	AT4G18205	Downstream	0.799073
AT4G18880	AT3G16530	Downstream	0.799025
AT2G41690	AT5G45840	Downstream	0.79875
AT5G43840	AT1G77080	Downstream	0.798446
AT3G24520	AT5G48720	Downstream	0.798158
AT5G43840	AT1G75730	Downstream	0.798107
AT4G11660	AT3G12580	Downstream	0.798019
AT5G16820	AT1G54050	Downstream	0.797511
AT4G36990	AT3G50930	Downstream	0.797196
AT4G36990	AT1G30370	Downstream	0.797196
AT1G32330	AT5G49740	Downstream	0.797196
AT4G18880	AT5G51440	Downstream	0.797118
AT5G43840	AT5G12970	Downstream	0.796996
AT4G11660	AT1G72416	Downstream	0.796955
AT1G46264	AT1G50490	Downstream	0.796946
AT3G02990	AT3G62660	Downstream	0.796933
AT5G62020	AT1G19180	Downstream	0.796848
AT3G22830	AT1G64400	Downstream	0.796821
AT1G46264	AT1G78390	Downstream	0.796703
AT4G18880	AT4G28400	Downstream	0.796621
AT5G62020	AT4G39350	Downstream	0.796437
AT5G43840	AT4G27670	Downstream	0.795766
AT4G18880	AT3G45640	Downstream	0.79556
AT3G22830	AT2G28000	Downstream	0.795292
AT4G18880	AT3G04220	Downstream	0.795261
AT4G18880	AT2G46430	Downstream	0.795186
AT4G11660	AT4G10250	Downstream	0.795042
AT4G11660	AT1G16030	Downstream	0.794801
AT4G36990	AT2G28150	Downstream	0.794702
AT5G62020	AT3G10020	Downstream	0.794617
AT4G18880	AT1G75730	Downstream	0.794402
AT4G18880	AT3G21780	Downstream	0.794339
AT3G24520	AT4G39350	Downstream	0.794291
AT4G18880	AT4G39950	Downstream	0.794178
AT4G18880	AT3G07195	Downstream	0.793943
AT4G18880	AT1G63750	Downstream	0.793942
AT5G62020	AT5G59550	Downstream	0.793889
AT5G16820	AT1G71000	Downstream	0.793802
AT4G36990	AT2G43570	Downstream	0.793519
AT3G51910	AT2G29060	Downstream	0.793519
AT1G32330	AT5G49730	Downstream	0.793519
AT2G26150	AT1G53540	Downstream	0.793519
AT4G36990	AT5G48657	Downstream	0.793519
AT1G67970	AT1G07135	Downstream	0.793519
AT4G36990	AT1G64160	Downstream	0.793519
AT4G18880	AT1G14370	Downstream	0.793492
AT4G18880	AT5G66790	Downstream	0.793402
AT4G18880	AT3G23920	Downstream	0.793371
AT4G11660	AT4G30240	Downstream	0.793292
AT4G18880	AT2G22880	Downstream	0.793144
AT5G62020	AT5G51440	Downstream	0.793007
AT5G62020	AT5G59720	Downstream	0.792809
AT4G36990	AT2G43580	Downstream	0.79213
AT3G51910	AT5G63600	Downstream	0.79213
AT3G02990	AT2G23460	Downstream	0.792006
AT4G18880	AT5G13200	Downstream	0.791996
AT4G18880	AT1G59590	Downstream	0.791916
AT1G67970	AT1G27730	Downstream	0.791853
AT4G18880	AT2G23270	Downstream	0.791844
AT4G18880	AT2G33775	Downstream	0.791813
AT4G18880	AT1G72940	Downstream	0.791736
AT4G11660	AT3G62260	Downstream	0.791629
AT5G16820	AT5G59720	Downstream	0.79127
AT4G36990	AT1G19270	Downstream	0.791237
AT5G62020	AT3G46230	Downstream	0.791114
AT4G36990	AT2G46500	Downstream	0.791108
AT4G36990	AT4G11170	Downstream	0.791081
AT3G24520	AT5G52640	Downstream	0.791076
AT4G18880	AT1G76070	Downstream	0.790921
AT4G36990	AT4G30210	Downstream	0.790818
AT4G11660	AT1G18330	Downstream	0.790616
AT3G24520	AT2G03500	Downstream	0.790566
AT4G18880	AT5G05730	Downstream	0.790241
AT4G36990	AT3G45640	Downstream	0.7896
AT4G18880	AT1G07620	Downstream	0.789341
AT3G24520	AT5G51810	Downstream	0.78932
AT4G36990	AT5G01830	Downstream	0.789121
AT4G11660	AT1G62510	Downstream	0.789115
AT2G41690	AT5G05410	Downstream	0.789087
AT4G18880	AT2G30770	Downstream	0.78908
AT3G22830	AT5G04840	Downstream	0.78892
AT5G62020	AT3G14440	Downstream	0.788823
AT4G36990	AT1G09970	Downstream	0.788821
AT4G36990	AT5G18150	Downstream	0.788821
AT4G11660	AT2G30590	Downstream	0.788777
AT5G62020	AT1G07500	Downstream	0.788441
AT1G46264	AT2G38090	Downstream	0.788005
AT4G18880	AT5G39020	Downstream	0.787994
AT3G02990	AT4G12970	Downstream	0.787579
AT2G41690	AT5G61840	Downstream	0.78747
AT4G11660	AT3G07090	Downstream	0.787369
AT5G62020	AT3G15380	Downstream	0.787344
AT3G51910	AT5G48110	Downstream	0.786773
AT3G51910	AT4G13310	Downstream	0.786773
AT4G11660	AT3G63210	Downstream	0.786392
AT4G18880	AT4G38552	Downstream	0.786002
AT4G36990	AT1G76980	Downstream	0.786002
AT5G45710	AT4G17900	Downstream	0.786002
AT5G45710	AT2G32240	Downstream	0.786002
AT4G36990	AT2G17290	Downstream	0.786002
AT5G62020	AT4G12400	Downstream	0.785822
AT4G11660	AT3G54820	Downstream	0.785813
AT5G43840	AT4G35770	Downstream	0.785457
AT3G24520	AT3G24518	Downstream	0.785319
AT4G36990	AT5G64890	Downstream	0.785315
AT5G43840	AT1G30070	Downstream	0.78531
AT5G16820	AT4G27670	Downstream	0.785222
AT1G46264	AT3G50870	Downstream	0.78522
AT4G11660	AT3G57550	Downstream	0.785216
AT3G51910	AT1G19530	Downstream	0.78505
AT4G36990	AT2G22470	Downstream	0.78505
AT3G22830	AT5G62780	Downstream	0.784996
AT4G18880	AT3G47480	Downstream	0.784868
AT4G36990	AT3G04220	Downstream	0.784769
AT5G45710	AT3G26830	Downstream	0.784769
AT5G43840	AT1G54050	Downstream	0.78466
AT3G51910	AT2G05510	Downstream	0.784436
AT4G18880	AT5G54710	Downstream	0.784202
AT4G18880	AT1G10340	Downstream	0.784091
AT1G46264	AT3G46230	Downstream	0.784019
AT3G02990	AT5G52640	Downstream	0.783793
AT4G18880	AT1G66150	Downstream	0.783681
AT3G02990	AT3G09440	Downstream	0.783645
AT4G36990	AT3G56100	Downstream	0.783621
AT4G18880	AT1G30755	Downstream	0.783381
AT4G36990	AT3G23250	Downstream	0.783357
AT4G36990	AT2G45220	Downstream	0.783357
AT3G24520	AT4G13160	Downstream	0.783256
AT4G36990	AT5G40010	Downstream	0.783224
AT5G62020	AT1G76650	Downstream	0.782921
AT5G62020	AT1G62990	Downstream	0.782716
AT4G18880	AT5G13080	Downstream	0.782529
AT5G43840	AT5G56030	Downstream	0.782439
AT4G18880	AT4G01010	Downstream	0.782424
AT4G18880	AT1G71000	Downstream	0.782289
AT4G18880	AT3G28930	Downstream	0.782287
AT5G45710	AT1G14370	Downstream	0.782194
AT5G45710	AT4G21390	Downstream	0.782194
AT5G03720	AT4G35770	Downstream	0.782138
AT3G51910	AT4G15390	Downstream	0.782138
AT5G43840	AT4G23850	Downstream	0.782108
AT3G02990	AT3G59350	Downstream	0.782083
AT5G16820	AT2G01930	Downstream	0.781854
AT5G16820	AT1G18330	Downstream	0.781678
AT2G41690	AT3G04010	Downstream	0.781641
AT4G36990	AT3G22600	Downstream	0.781436
AT3G51910	AT4G39675	Downstream	0.781436
AT4G36990	AT3G04720	Downstream	0.781436
AT5G62020	AT5G04410	Downstream	0.781429
AT5G62020	AT4G27670	Downstream	0.781405
AT5G62020	AT1G79920	Downstream	0.781376
AT5G43840	AT3G25230	Downstream	0.780937
AT4G11660	AT4G15420	Downstream	0.78089
AT3G22830	AT2G44840	Downstream	0.780752
AT2G41690	AT5G49900	Downstream	0.780386
AT4G18880	AT3G22160	Downstream	0.780357
AT4G36990	AT5G03380	Downstream	0.780357
AT5G43840	AT1G69310	Downstream	0.780318
AT1G46264	AT3G56370	Downstream	0.780307
AT1G46264	AT3G09350	Downstream	0.780187
AT3G02990	AT4G13160	Downstream	0.780059
AT3G51910	AT4G15393	Downstream	0.780011
AT4G36990	AT5G41750	Downstream	0.779615
AT3G51910	AT3G06390	Downstream	0.779615
AT1G67970	AT5G59820	Downstream	0.779615
AT4G36990	AT1G43160	Downstream	0.779615
AT1G46264	AT5G07270	Downstream	0.779485
AT4G11660	AT3G09640	Downstream	0.77946
AT4G36990	AT4G05020	Downstream	0.77944
AT3G22830	AT3G46230	Downstream	0.779132
AT5G43840	AT2G05380	Downstream	0.77909
AT4G18880	AT1G09940	Downstream	0.779067
AT3G22830	AT1G74310	Downstream	0.77903
AT4G36990	AT3G10500	Downstream	0.778987
AT4G18880	AT5G07100	Downstream	0.778809
AT4G36990	AT2G42360	Downstream	0.778735
AT4G36990	AT4G11650	Downstream	0.778726
AT4G36990	AT3G12580	Downstream	0.778726
AT4G36990	AT3G50970	Downstream	0.778726
AT3G51910	AT3G23430	Downstream	0.778726
AT4G36990	AT2G30750	Downstream	0.778726
AT3G22830	AT5G12020	Downstream	0.778545
AT4G36990	AT5G10020	Downstream	0.778544
AT3G22830	AT1G59860	Downstream	0.778204
AT5G43840	AT5G51440	Downstream	0.778077
AT1G46264	AT2G26110	Downstream	0.777977
AT2G41690	AT2G01850	Downstream	0.77794
AT3G22830	AT1G07400	Downstream	0.777833
AT1G67970	AT1G61120	Downstream	0.777812
AT4G36990	AT4G30280	Downstream	0.777792
AT4G18880	AT4G08850	Downstream	0.777753
AT1G32330	AT4G37080	Downstream	0.77768
AT4G18880	AT1G28380	Downstream	0.77768
AT3G51910	AT4G22610	Downstream	0.777678
AT2G41690	AT1G50420	Downstream	0.777293
AT1G67970	AT1G70950	Downstream	0.777209
AT4G18880	AT1G61360	Downstream	0.777209
AT4G36990	AT4G20830	Downstream	0.777209
AT1G67970	AT5G24540	Downstream	0.777209
AT1G67970	AT3G06500	Downstream	0.777209
AT5G43840	AT3G53280	Downstream	0.77713
AT3G51910	AT1G20900	Downstream	0.777059
AT5G43840	AT5G40340	Downstream	0.77704
AT2G41690	AT2G01930	Downstream	0.776966
AT5G43840	AT1G71000	Downstream	0.776962
AT3G02990	AT2G46240	Downstream	0.776937
AT5G16820	AT2G46240	Downstream	0.776937
AT3G22830	AT1G50420	Downstream	0.776881
AT5G16820	AT1G32130	Downstream	0.776773
AT1G46264	AT1G13650	Downstream	0.776698
AT3G51910	AT2G04800	Downstream	0.776643
AT4G36990	AT3G08720	Downstream	0.776611
AT2G26150	AT3G07090	Downstream	0.776611
AT4G36990	AT1G30640	Downstream	0.776611
AT4G36990	AT5G25590	Downstream	0.776603
AT4G11660	AT1G50420	Downstream	0.776598
AT5G43840	AT5G59720	Downstream	0.776562
AT2G26150	AT5G64510	Downstream	0.776337
AT1G67970	AT3G63200	Downstream	0.776337
AT4G18880	AT4G39890	Downstream	0.776331
AT3G24520	AT3G09440	Downstream	0.776269
AT1G46264	AT5G48570	Downstream	0.776194
AT3G24520	AT2G01930	Downstream	0.776092
AT3G02990	AT5G65700	Downstream	0.775988
AT4G36990	AT1G55530	Downstream	0.775917
AT4G36990	AT1G22030	Downstream	0.775917
AT4G36990	AT3G59960	Downstream	0.775917
AT4G36990	AT3G43220	Downstream	0.775917
AT4G36990	AT1G68710	Downstream	0.775917
AT4G36990	AT1G53160	Downstream	0.775917
AT4G36990	AT1G27660	Downstream	0.775917
AT4G36990	AT4G30200	Downstream	0.775917
AT4G36990	AT3G62120	Downstream	0.775917
AT4G36990	AT2G42010	Downstream	0.775917
AT4G36990	AT3G05940	Downstream	0.775917
AT4G36990	AT1G24160	Downstream	0.775917
AT4G36990	AT1G43640	Downstream	0.775917
AT4G36990	AT4G04890	Downstream	0.775917
AT4G36990	AT2G44830	Downstream	0.775917
AT4G36990	AT3G01050	Downstream	0.775917
AT4G36990	AT1G68820	Downstream	0.775917
AT4G36990	AT5G14210	Downstream	0.775917
AT4G36990	AT5G27430	Downstream	0.775917
AT4G36990	AT5G25350	Downstream	0.775917
AT4G36990	AT3G06770	Downstream	0.775917
AT4G36990	AT3G56480	Downstream	0.775917
AT4G36990	AT2G26850	Downstream	0.775917
AT4G36990	AT5G17430	Downstream	0.775917
AT4G36990	AT3G62590	Downstream	0.775917
AT4G36990	AT1G27320	Downstream	0.775917
AT4G36990	AT5G60210	Downstream	0.775917
AT4G36990	AT4G17150	Downstream	0.775917
AT4G36990	AT3G51950	Downstream	0.775917
AT4G36990	AT1G18870	Downstream	0.775917
AT4G36990	AT2G05160	Downstream	0.775917
AT4G36990	AT1G01490	Downstream	0.775917
AT4G36990	AT3G51370	Downstream	0.775917
AT4G36990	AT3G62110	Downstream	0.775917
AT4G36990	AT5G48900	Downstream	0.775917
AT4G36990	AT4G39050	Downstream	0.775917
AT4G36990	AT1G62040	Downstream	0.775917
AT4G36990	AT1G48780	Downstream	0.775917
AT4G36990	AT5G45840	Downstream	0.775917
AT4G36990	AT3G26890	Downstream	0.775917
AT4G36990	AT4G00210	Downstream	0.775917
AT4G36990	AT2G05760	Downstream	0.775917
AT4G36990	AT2G35800	Downstream	0.775917
AT4G36990	AT3G21430	Downstream	0.775917
AT4G36990	AT5G49215	Downstream	0.775917
AT4G36990	AT2G35170	Downstream	0.775917
AT4G36990	AT3G25790	Downstream	0.775917
AT4G36990	AT2G29970	Downstream	0.775917
AT4G36990	AT1G31850	Downstream	0.775917
AT4G36990	AT4G21490	Downstream	0.775917
AT4G36990	AT5G57380	Downstream	0.775917
AT4G36990	AT4G07410	Downstream	0.775917
AT4G36990	AT3G58970	Downstream	0.775917
AT4G36990	AT3G60030	Downstream	0.775917
AT4G36990	AT2G39830	Downstream	0.775917
AT4G36990	AT3G14720	Downstream	0.775917
AT4G36990	AT5G10880	Downstream	0.775917
AT4G36990	AT3G48390	Downstream	0.775917
AT4G36990	AT2G27350	Downstream	0.775917
AT4G36990	AT1G14690	Downstream	0.775917
AT4G36990	AT5G48460	Downstream	0.775917
AT4G36990	AT1G12880	Downstream	0.775917
AT4G36990	AT3G52980	Downstream	0.775917
AT4G36990	AT4G29690	Downstream	0.775917
AT4G36990	AT5G02030	Downstream	0.775917
AT4G36990	AT2G16530	Downstream	0.775917
AT4G36990	AT5G11090	Downstream	0.775917
AT4G36990	AT2G28890	Downstream	0.775917
AT4G36990	AT5G07320	Downstream	0.775917
AT4G36990	AT4G14290	Downstream	0.775917
AT4G36990	AT5G42900	Downstream	0.775917
AT4G36990	AT1G10740	Downstream	0.775917
AT4G36990	AT1G23090	Downstream	0.775917
AT4G36990	AT1G51950	Downstream	0.775917
AT4G36990	AT1G05610	Downstream	0.775917
AT4G36990	AT2G17260	Downstream	0.775917
AT4G36990	AT4G35920	Downstream	0.775917
AT4G36990	AT2G29660	Downstream	0.775917
AT4G36990	AT4G11840	Downstream	0.775917
AT4G36990	AT2G28900	Downstream	0.775917
AT4G36990	AT1G65620	Downstream	0.775917
AT4G36990	AT4G02630	Downstream	0.775917
AT4G36990	AT3G26690	Downstream	0.775917
AT4G36990	AT1G02820	Downstream	0.775917
AT4G36990	AT5G51050	Downstream	0.775917
AT4G36990	AT4G14340	Downstream	0.775917
AT4G36990	AT5G39320	Downstream	0.775917
AT4G36990	AT1G73360	Downstream	0.775917
AT4G36990	AT3G04580	Downstream	0.775917
AT4G36990	AT5G41410	Downstream	0.775917
AT4G36990	AT5G56250	Downstream	0.775917
AT4G36990	AT1G03930	Downstream	0.775917
AT4G36990	AT2G44150	Downstream	0.775917
AT4G36990	AT1G03445	Downstream	0.775917
AT4G36990	AT3G62770	Downstream	0.775917
AT4G36990	AT5G37020	Downstream	0.775917
AT4G36990	AT2G46870	Downstream	0.775917
AT4G36990	AT4G34610	Downstream	0.775917
AT4G36990	AT4G29950	Downstream	0.775917
AT4G36990	AT5G02400	Downstream	0.775917
AT4G36990	AT3G07010	Downstream	0.775917
AT4G36990	AT1G05230	Downstream	0.775917
AT4G36990	AT3G58620	Downstream	0.775917
AT4G36990	AT1G50490	Downstream	0.775917
AT4G36990	AT2G30020	Downstream	0.775917
AT4G36990	AT5G20840	Downstream	0.775917
AT4G36990	AT5G56340	Downstream	0.775917
AT4G36990	AT4G23980	Downstream	0.775917
AT4G36990	AT3G60630	Downstream	0.775917
AT4G36990	AT4G36120	Downstream	0.775917
AT4G36990	AT5G16910	Downstream	0.775917
AT4G36990	AT3G48810	Downstream	0.775917
AT4G36990	AT2G25190	Downstream	0.775917
AT4G36990	AT3G23540	Downstream	0.775917
AT4G36990	AT2G17780	Downstream	0.775917
AT4G36990	AT5G14230	Downstream	0.775917
AT4G36990	AT4G26580	Downstream	0.775917
AT4G36990	AT5G06839	Downstream	0.775917
AT4G36990	AT1G15760	Downstream	0.775917
AT4G36990	AT4G31980	Downstream	0.775917
AT4G36990	AT5G03790	Downstream	0.775917
AT4G36990	AT4G36870	Downstream	0.775917
AT4G36990	AT5G56240	Downstream	0.775917
AT4G36990	AT1G23330	Downstream	0.775917
AT4G36990	AT1G72570	Downstream	0.775917
AT4G36990	AT1G32380	Downstream	0.775917
AT4G36990	AT4G35300	Downstream	0.775917
AT4G36990	AT1G71010	Downstream	0.775917
AT4G36990	AT3G20060	Downstream	0.775917
AT4G36990	AT3G05230	Downstream	0.775917
AT4G36990	AT1G53300	Downstream	0.775917
AT4G36990	AT2G21380	Downstream	0.775917
AT4G36990	AT5G01520	Downstream	0.775917
AT4G36990	AT3G51650	Downstream	0.775917
AT4G36990	AT1G25550	Downstream	0.775917
AT4G36990	AT1G78080	Downstream	0.775917
AT4G36990	AT1G26130	Downstream	0.775917
AT4G36990	AT3G26700	Downstream	0.775917
AT4G36990	AT4G21750	Downstream	0.775917
AT4G36990	AT4G28580	Downstream	0.775917
AT4G36990	AT2G41410	Downstream	0.775917
AT4G36990	AT5G67620	Downstream	0.775917
AT4G36990	AT2G16400	Downstream	0.775917
AT4G36990	AT2G03500	Downstream	0.775917
AT4G36990	AT4G21980	Downstream	0.775917
AT4G36990	AT1G06730	Downstream	0.775917
AT4G36990	AT3G58580	Downstream	0.775917
AT4G36990	AT2G16500	Downstream	0.775917
AT4G36990	AT1G29280	Downstream	0.775917
AT4G36990	AT4G28480	Downstream	0.775917
AT4G36990	AT5G47050	Downstream	0.775917
AT4G36990	AT1G10540	Downstream	0.775917
AT4G36990	AT3G61830	Downstream	0.775917
AT4G36990	AT1G69580	Downstream	0.775917
AT4G36990	AT4G38960	Downstream	0.775917
AT4G36990	AT4G19670	Downstream	0.775917
AT4G36990	AT4G11830	Downstream	0.775917
AT4G36990	AT4G00220	Downstream	0.775917
AT4G36990	AT3G60190	Downstream	0.775917
AT4G36990	AT2G24530	Downstream	0.775917
AT4G36990	AT1G69440	Downstream	0.775917
AT4G36990	AT1G28390	Downstream	0.775917
AT4G36990	AT1G76460	Downstream	0.775917
AT4G36990	AT5G56510	Downstream	0.775917
AT4G36990	AT2G46270	Downstream	0.775917
AT4G36990	AT5G42570	Downstream	0.775917
AT4G36990	AT1G79580	Downstream	0.775917
AT4G36990	AT3G16850	Downstream	0.775917
AT4G36990	AT3G52770	Downstream	0.775917
AT4G36990	AT1G34120	Downstream	0.775917
AT4G36990	AT1G63950	Downstream	0.775917
AT4G36990	AT1G77680	Downstream	0.775917
AT4G36990	AT1G21730	Downstream	0.775917
AT4G36990	AT2G46370	Downstream	0.775917
AT4G36990	AT1G71800	Downstream	0.775917
AT4G36990	AT3G24090	Downstream	0.775917
AT4G36990	AT2G35390	Downstream	0.775917
AT4G36990	AT2G45420	Downstream	0.775917
AT4G36990	AT5G60450	Downstream	0.775917
AT4G36990	AT3G06620	Downstream	0.775917
AT4G36990	AT2G18880	Downstream	0.775917
AT4G36990	AT5G26740	Downstream	0.775917
AT4G36990	AT3G50330	Downstream	0.775917
AT4G36990	AT1G02660	Downstream	0.775917
AT4G36990	AT4G29230	Downstream	0.775917
AT4G36990	AT4G37580	Downstream	0.775917
AT4G36990	AT3G14205	Downstream	0.775917
AT4G36990	AT2G44590	Downstream	0.775917
AT4G36990	AT4G35290	Downstream	0.775917
AT4G36990	AT4G22130	Downstream	0.775917
AT4G36990	AT1G18470	Downstream	0.775917
AT4G36990	AT4G30890	Downstream	0.775917
AT4G36990	AT2G29550	Downstream	0.775917
AT4G36990	AT4G38520	Downstream	0.775917
AT4G36990	AT2G17410	Downstream	0.775917
AT4G36990	AT5G65440	Downstream	0.775917
AT4G36990	AT1G34300	Downstream	0.775917
AT4G36990	AT4G00150	Downstream	0.775917
AT4G36990	AT4G17800	Downstream	0.775917
AT4G36990	AT4G14150	Downstream	0.775917
AT4G36990	AT2G18060	Downstream	0.775917
AT4G36990	AT1G13700	Downstream	0.775917
AT4G36990	AT4G13710	Downstream	0.775917
AT4G36990	AT4G21215	Downstream	0.775917
AT4G36990	AT1G50010	Downstream	0.775917
AT4G36990	AT5G07390	Downstream	0.775917
AT4G36990	AT2G36010	Downstream	0.775917
AT4G36990	AT5G57710	Downstream	0.775917
AT4G36990	AT5G15460	Downstream	0.775917
AT4G36990	AT1G52080	Downstream	0.775917
AT4G36990	AT2G33360	Downstream	0.775917
AT4G36990	AT3G13290	Downstream	0.775917
AT4G36990	AT2G32560	Downstream	0.775917
AT4G11660	AT3G16050	Downstream	0.775857
AT3G02990	AT4G26780	Downstream	0.775755
AT4G18880	AT1G53430	Downstream	0.775629
AT1G46264	AT4G23750	Downstream	0.775612
AT4G36990	AT1G65820	Downstream	0.775477
AT4G18880	AT1G54050	Downstream	0.775363
AT2G41690	AT2G42890	Downstream	0.775346
AT3G24520	AT3G24480	Downstream	0.775296
AT3G02990	AT4G10250	Downstream	0.775262
AT3G02990	AT3G12050	Downstream	0.774818
AT1G46264	AT5G22630	Downstream	0.774579
AT4G18880	AT1G36622	Downstream	0.774573
AT5G62020	AT5G13200	Downstream	0.774354
AT1G46264	AT5G42940	Downstream	0.774275
AT4G18880	AT5G65600	Downstream	0.774202
AT4G18880	AT1G02700	Downstream	0.773973
AT4G36990	AT5G19090	Downstream	0.773874
AT4G18880	AT5G12030	Downstream	0.773808
AT3G02990	AT5G58170	Downstream	0.773765
AT4G36990	AT3G49780	Downstream	0.773765
AT1G67970	AT3G43250	Downstream	0.773657
AT4G11660	AT4G12480	Downstream	0.773633
AT3G24520	AT5G27150	Downstream	0.77355
AT4G36990	AT4G37530	Downstream	0.773295
AT4G18880	AT1G09170	Downstream	0.773053
AT4G18880	AT4G25940	Downstream	0.772722
AT4G11660	AT4G11220	Downstream	0.772607
AT4G36990	AT1G73260	Downstream	0.772599
AT4G11660	AT3G61160	Downstream	0.772466
AT4G36990	AT3G48850	Downstream	0.77239
AT1G46264	AT4G02380	Downstream	0.772377
AT4G18880	AT5G18150	Downstream	0.772202
AT2G41690	AT4G30240	Downstream	0.772073
AT5G62020	AT5G64870	Downstream	0.772006
AT3G22830	AT2G42890	Downstream	0.771979
AT1G46264	AT1G02700	Downstream	0.771948
AT3G22830	AT5G56010	Downstream	0.771911
AT4G18880	AT5G56960	Downstream	0.771895
AT3G02990	AT4G02380	Downstream	0.771777
AT5G16820	AT2G41410	Downstream	0.771742
AT5G43840	AT4G30790	Downstream	0.771572
AT5G03720	AT5G06690	Downstream	0.771567
AT4G11660	AT3G22880	Downstream	0.771481
AT4G18880	AT2G01930	Downstream	0.771421
AT4G18880	AT1G09932	Downstream	0.771337
AT3G51910	AT2G38380	Downstream	0.771337
AT3G02990	AT4G12400	Downstream	0.771295
AT3G02990	AT4G08570	Downstream	0.771105
AT5G62020	AT2G32140	Downstream	0.770976
AT3G02990	AT3G02830	Downstream	0.770964
AT4G36990	AT1G72510	Downstream	0.770895
AT5G43840	AT4G01120	Downstream	0.770892
AT1G46264	AT1G71010	Downstream	0.770834
AT3G02990	AT1G15980	Downstream	0.770823
AT4G36990	AT3G19615	Downstream	0.770808
AT4G36990	AT3G25610	Downstream	0.770772
AT3G22830	AT3G12050	Downstream	0.77077
AT3G24520	AT1G19020	Downstream	0.770766
AT4G36990	AT1G02400	Downstream	0.770684
AT4G36990	AT5G66210	Downstream	0.770397
AT2G41690	AT3G02830	Downstream	0.770337
AT4G36990	AT2G41380	Downstream	0.770326
AT4G36990	AT4G22710	Downstream	0.770326
AT5G43840	AT4G10250	Downstream	0.770316
AT3G02990	AT2G01930	Downstream	0.770229
AT3G22830	AT5G12030	Downstream	0.770145
AT4G18880	AT1G60060	Downstream	0.769762
AT4G18880	AT5G58050	Downstream	0.769425
AT4G11660	AT2G25070	Downstream	0.769294
AT3G22830	AT2G26110	Downstream	0.769177
AT5G16820	AT3G22380	Downstream	0.769136
AT4G18880	AT5G54810	Downstream	0.768993
AT4G36990	AT1G70170	Downstream	0.768962
AT1G46264	AT2G42890	Downstream	0.768911
AT4G18880	AT1G59870	Downstream	0.768817
AT3G24520	AT4G08570	Downstream	0.768541
AT5G62020	AT5G48570	Downstream	0.768379
AT3G51910	AT2G02680	Downstream	0.768352
AT1G46264	AT1G50420	Downstream	0.768106
AT3G22830	AT2G33775	Downstream	0.768009
AT4G11660	AT5G44830	Downstream	0.768009
AT4G36990	AT5G18470	Downstream	0.767941
AT3G51910	AT2G27370	Downstream	0.767941
AT3G22830	AT5G05410	Downstream	0.767874
AT3G22830	AT2G41410	Downstream	0.76785
AT4G18880	AT5G52760	Downstream	0.767814
AT1G46264	AT4G08570	Downstream	0.767798
AT4G11660	AT1G07350	Downstream	0.767785
AT1G46264	AT4G16700	Downstream	0.767667
AT5G16820	AT1G79920	Downstream	0.767474
AT1G46264	AT2G46040	Downstream	0.76737
AT5G62020	AT3G27290	Downstream	0.76719
AT1G46264	AT1G30650	Downstream	0.767159
AT4G18880	AT5G54380	Downstream	0.767141
AT4G36990	AT4G11480	Downstream	0.76706
AT4G36990	AT1G68450	Downstream	0.76706
AT4G18880	AT1G32350	Downstream	0.766779
AT4G36990	AT2G25240	Downstream	0.766637
AT4G36990	AT5G57220	Downstream	0.766637
AT1G46264	AT2G25140	Downstream	0.766633
AT4G18880	AT5G46295	Downstream	0.766569
AT1G46264	AT4G36870	Downstream	0.76645
AT4G36990	AT1G69880	Downstream	0.766399
AT3G02990	AT1G15750	Downstream	0.7661
AT3G51910	AT5G43890	Downstream	0.766081
AT5G62020	AT1G29330	Downstream	0.766058
AT3G22830	AT2G27580	Downstream	0.76592
AT5G45710	AT1G30755	Downstream	0.765846
AT2G41690	AT4G28100	Downstream	0.765831
AT3G24520	AT2G29500	Downstream	0.765734
AT3G22830	AT3G09440	Downstream	0.765617
AT4G18880	AT5G22060	Downstream	0.765569
AT5G45710	AT2G34500	Downstream	0.765568
AT1G46264	AT1G14200	Downstream	0.765474
AT5G62020	AT3G17690	Downstream	0.765394
AT3G51910	AT2G46750	Downstream	0.765389
AT3G51910	AT1G08990	Downstream	0.765389
AT3G24520	AT5G48570	Downstream	0.765365
AT1G46264	AT1G71000	Downstream	0.765357
AT4G11660	AT2G01930	Downstream	0.765309
AT5G62020	AT3G51860	Downstream	0.765147
AT5G62020	AT5G06320	Downstream	0.765104
AT4G18880	AT2G17705	Downstream	0.765063
AT4G36990	AT4G21830	Downstream	0.764952
AT3G51910	AT2G36100	Downstream	0.764952
AT2G41690	AT1G02700	Downstream	0.764897
AT2G41690	AT2G29500	Downstream	0.764835
AT2G41690	AT2G29510	Downstream	0.764835
AT5G43840	AT5G25280	Downstream	0.76453
AT3G51910	AT4G01350	Downstream	0.764259
AT5G03720	AT4G25580	Downstream	0.764259
AT4G36990	AT1G30700	Downstream	0.764259
AT4G18880	AT3G02830	Downstream	0.764253
AT5G62020	AT1G26610	Downstream	0.76421
AT3G51910	AT1G70850	Downstream	0.764115
AT5G62020	AT4G02100	Downstream	0.76411
AT4G36990	AT4G21840	Downstream	0.764093
AT4G36990	AT4G20860	Downstream	0.764089
AT4G36990	AT5G60350	Downstream	0.764089
AT4G11660	AT1G72660	Downstream	0.763886
AT4G36990	AT3G61390	Downstream	0.763404
AT3G22830	AT3G02830	Downstream	0.763251
AT4G18880	AT1G08930	Downstream	0.763149
AT1G46264	AT2G01930	Downstream	0.763034
AT1G46264	AT2G29500	Downstream	0.763026
AT3G02990	AT4G17680	Downstream	0.762884
AT3G22830	AT2G25140	Downstream	0.762873
AT1G46264	AT1G07400	Downstream	0.762728
AT4G18880	AT4G34610	Downstream	0.762674
AT4G36990	AT2G15480	Downstream	0.762592
AT5G43840	AT1G03070	Downstream	0.762521
AT1G46264	AT1G66080	Downstream	0.762425
AT5G16820	AT1G74310	Downstream	0.762347
AT5G16820	AT3G15030	Downstream	0.762323
AT5G16820	AT3G46230	Downstream	0.762222
AT4G11660	AT4G21320	Downstream	0.762086
AT3G24520	AT1G19400	Downstream	0.762055
AT1G46264	AT3G15380	Downstream	0.762013
AT3G51910	AT5G51780	Downstream	0.761966
AT4G18880	AT5G48570	Downstream	0.761847
AT4G18880	AT5G45250	Downstream	0.761637
AT5G43840	AT2G29500	Downstream	0.761517
AT4G36990	AT5G35735	Downstream	0.761489
AT4G36990	AT1G05575	Downstream	0.761489
AT3G24520	AT1G77680	Downstream	0.761427
AT5G16820	AT5G58620	Downstream	0.761328
AT5G16820	AT3G08680	Downstream	0.761326
AT3G51910	AT1G49570	Downstream	0.761031
AT4G36990	AT1G02360	Downstream	0.761031
AT1G46264	AT5G12030	Downstream	0.760968
AT4G11660	AT3G11590	Downstream	0.760928
AT3G51910	AT5G07390	Downstream	0.760886
AT1G46264	AT5G51440	Downstream	0.760649
AT3G22830	AT3G61150	Downstream	0.76064
AT4G36990	AT5G25450	Downstream	0.760405
AT4G36990	AT3G28510	Downstream	0.760205
AT5G62020	AT5G57180	Downstream	0.7602
AT5G62020	AT5G53500	Downstream	0.760118
AT5G43840	AT5G52640	Downstream	0.760108
AT4G36990	AT4G21850	Downstream	0.760098
AT4G36990	AT1G14550	Downstream	0.759987
AT3G63350	AT5G07330	Downstream	0.759987
AT4G18880	AT1G18590	Downstream	0.759987
AT4G36990	AT4G37010	Downstream	0.759987
AT5G43840	AT4G27410	Downstream	0.759884
AT1G46264	AT1G74310	Downstream	0.759437
AT5G16820	AT1G27320	Downstream	0.759157
AT5G43840	AT5G24610	Downstream	0.759029
AT4G18880	AT4G12500	Downstream	0.758982
AT1G46264	AT2G04030	Downstream	0.758935
AT3G22830	AT5G22060	Downstream	0.758404
AT5G43840	AT4G01370	Downstream	0.758399
AT5G43840	AT3G53830	Downstream	0.758347
AT3G22830	AT5G59720	Downstream	0.758344
AT4G11660	AT1G07500	Downstream	0.758052
AT4G18880	AT2G26190	Downstream	0.758038
AT5G62020	AT4G21320	Downstream	0.757958
AT5G43840	AT1G62990	Downstream	0.757872
AT4G36990	AT3G51080	Downstream	0.757842
AT5G62020	AT1G66090	Downstream	0.757816
AT3G22830	AT5G51440	Downstream	0.757777
AT4G18880	AT1G50420	Downstream	0.757665
AT4G18880	AT3G53830	Downstream	0.757518
AT4G18880	AT3G21630	Downstream	0.757443
AT2G41690	AT1G04880	Downstream	0.757411
AT3G22830	AT2G29510	Downstream	0.75727
AT3G22830	AT2G29500	Downstream	0.75727
AT4G11660	AT5G03210	Downstream	0.757257
AT4G36990	AT1G36640	Downstream	0.757198
AT4G18880	AT4G39940	Downstream	0.757186
AT1G46264	AT1G08420	Downstream	0.757097
AT4G36990	AT1G21110	Downstream	0.756849
AT3G51910	AT4G00870	Downstream	0.756849
AT4G18880	AT3G20210	Downstream	0.756849
AT3G02990	AT4G17410	Downstream	0.756841
AT5G45710	AT1G13210	Downstream	0.756737
AT1G67970	AT1G23340	Downstream	0.756737
AT4G18880	AT2G19130	Downstream	0.756732
AT3G02990	AT1G53540	Downstream	0.756725
AT4G18880	AT3G51920	Downstream	0.756686
AT3G22830	AT3G08590	Downstream	0.756586
AT1G46264	AT1G66150	Downstream	0.756505
AT1G46264	AT4G01370	Downstream	0.756266
AT5G62020	AT2G20562	Downstream	0.756147
AT4G18880	AT4G14450	Downstream	0.756145
AT3G02990	AT1G77680	Downstream	0.756132
AT3G24520	AT1G70210	Downstream	0.756004
AT3G24520	AT3G12580	Downstream	0.75598
AT2G41690	AT4G34610	Downstream	0.755948
AT1G46264	AT5G52580	Downstream	0.75591
AT1G46264	AT3G23990	Downstream	0.75582
AT3G02990	AT2G41410	Downstream	0.755517
AT1G46264	AT1G30070	Downstream	0.75549
AT3G51910	AT2G26650	Downstream	0.755359
AT5G45710	AT2G26560	Downstream	0.755337
AT4G36990	AT3G17420	Downstream	0.755323
AT4G36990	AT3G18400	Downstream	0.755323
AT4G36990	AT5G57010	Downstream	0.755262
AT4G36990	AT5G17390	Downstream	0.755211
AT4G11660	AT2G42890	Downstream	0.755057
AT3G24520	AT5G06230	Downstream	0.75504
AT4G18880	AT5G58170	Downstream	0.754953
AT3G02990	AT4G34000	Downstream	0.754931
AT4G18880	AT4G29740	Downstream	0.7549
AT1G46264	AT2G32010	Downstream	0.754807
AT4G36990	AT3G27290	Downstream	0.754791
AT4G36990	AT5G05600	Downstream	0.754789
AT4G36990	AT3G25780	Downstream	0.754725
AT5G43840	AT3G22380	Downstream	0.754712
AT2G41690	AT1G53540	Downstream	0.754691
AT1G46264	AT3G09440	Downstream	0.754642
AT5G62020	AT2G34600	Downstream	0.754622
AT3G51910	AT5G59090	Downstream	0.754597
AT5G45710	AT4G02380	Downstream	0.754554
AT4G36990	AT5G19110	Downstream	0.754554
AT1G46264	AT2G41410	Downstream	0.754418
AT1G46264	AT4G09900	Downstream	0.754162
AT3G22830	AT5G41050	Downstream	0.754098
AT4G36990	AT5G62480	Downstream	0.754094
AT4G11660	AT5G22060	Downstream	0.75402
AT3G24520	AT2G38170	Downstream	0.753965
AT5G45710	AT2G30750	Downstream	0.753959
AT1G67970	AT3G44260	Downstream	0.753959
AT4G18880	AT5G25440	Downstream	0.753943
AT4G18880	AT1G53080	Downstream	0.753936
AT2G41690	AT1G04220	Downstream	0.753756
AT2G41690	AT3G61150	Downstream	0.753747
AT5G62020	AT5G05410	Downstream	0.75373
AT4G36990	AT3G54150	Downstream	0.753695
AT3G51910	AT1G24430	Downstream	0.753596
AT5G16820	AT5G37670	Downstream	0.753567
AT5G62020	AT3G48240	Downstream	0.753537
AT1G46264	AT1G59860	Downstream	0.753482
AT4G36990	AT2G29500	Downstream	0.753471
AT5G62020	AT1G07200	Downstream	0.753317
AT3G51910	AT3G25830	Downstream	0.75328
AT1G46264	AT2G03090	Downstream	0.753143
AT1G46264	AT2G25180	Downstream	0.753104
AT3G22830	AT1G75388	Downstream	0.753018
AT4G36990	AT4G16260	Downstream	0.752959
AT4G11660	AT5G48780	Downstream	0.752831
AT5G62020	AT3G12050	Downstream	0.752466
AT4G36990	AT2G15220	Downstream	0.752319
AT1G67970	AT4G24570	Downstream	0.75229
AT4G11660	AT3G12050	Downstream	0.752271
AT5G16820	AT2G42890	Downstream	0.751794
AT1G46264	AT5G02800	Downstream	0.751655
AT4G18880	AT5G12020	Downstream	0.751648
AT4G18880	AT3G09830	Downstream	0.751537
AT3G22830	AT5G48570	Downstream	0.751528
AT4G18880	AT3G46110	Downstream	0.75152
AT4G18880	AT3G21520	Downstream	0.751479
AT3G02990	AT5G62260	Downstream	0.751475
AT3G24520	AT1G76650	Downstream	0.751276
AT1G46264	AT1G62990	Downstream	0.751125
AT4G36990	AT1G61360	Downstream	0.751016
AT5G43840	AT1G66150	Downstream	0.750896
AT3G24520	AT1G65240	Downstream	0.750875
AT2G41690	AT3G22430	Downstream	0.750868
AT4G36990	AT4G18820	Downstream	0.75084
AT5G62020	AT1G70210	Downstream	0.750636
AT1G46264	AT1G13970	Downstream	0.750612
AT5G16820	AT1G59860	Downstream	0.750426
AT4G36990	AT2G01540	Downstream	0.750208
AT3G24520	AT1G10740	Downstream	0.750149
AT4G11660	AT2G41410	Downstream	0.750131
AT4G36990	AT3G48450	Downstream	0.750108
AT4G18880	AT2G31865	Downstream	0.750073
AT5G43840	AT2G41140	Downstream	0.749903
AT3G02990	AT3G25230	Downstream	0.74971
AT4G36990	AT4G37370	Downstream	0.749683
AT5G03720	AT3G59350	Downstream	0.749683
AT5G62020	AT1G10740	Downstream	0.749638
AT3G22830	AT4G10390	Downstream	0.749637
AT1G46264	AT1G11310	Downstream	0.749557
AT5G16820	AT3G32410	Downstream	0.749493
AT4G18880	AT5G22630	Downstream	0.749439
AT4G11660	AT1G29330	Downstream	0.749414
AT3G24520	AT1G61740	Downstream	0.749412
AT1G46264	AT1G78150	Downstream	0.749357
AT4G36990	AT2G30840	Downstream	0.749237
AT3G22830	AT3G25230	Downstream	0.749211
AT2G41690	AT5G13150	Downstream	0.749144
AT1G46264	AT3G53830	Downstream	0.74906
AT3G51910	AT2G01530	Downstream	0.749007
AT4G36990	AT1G21120	Downstream	0.749007
AT4G11660	AT5G59000	Downstream	0.748889
AT3G51910	AT3G47790	Downstream	0.748839
AT3G51910	AT1G73300	Downstream	0.748839
AT3G51910	AT5G44610	Downstream	0.748839
AT4G18880	AT4G21590	Downstream	0.748839
AT4G11660	AT5G45840	Downstream	0.748786
AT5G62020	AT4G29780	Downstream	0.748785
AT4G36990	AT1G47128	Downstream	0.748733
AT5G43840	AT4G16150	Downstream	0.74847
AT3G22830	AT4G12400	Downstream	0.748398
AT3G24520	AT2G30590	Downstream	0.748275
AT5G16820	AT3G12050	Downstream	0.748179
AT3G51910	AT4G15340	Downstream	0.748035
AT1G46264	AT3G07770	Downstream	0.747975
AT5G16820	AT5G48570	Downstream	0.747965
AT3G24520	AT2G41370	Downstream	0.747919
AT3G24520	AT3G10020	Downstream	0.747854
AT1G46264	AT1G35780	Downstream	0.747595
AT1G46264	AT5G04840	Downstream	0.747505
AT1G46264	AT5G12020	Downstream	0.747422
AT4G36990	AT1G26380	Downstream	0.747363
AT4G36990	AT4G36430	Downstream	0.747363
AT3G22830	AT5G58620	Downstream	0.747313
AT3G02990	AT4G02130	Downstream	0.747045
AT4G11660	AT1G78380	Downstream	0.746824
AT5G62020	AT5G45840	Downstream	0.746732
AT4G18880	AT5G60410	Downstream	0.746729
AT4G11660	AT1G07200	Downstream	0.746644
AT1G46264	AT1G68330	Downstream	0.746393
AT4G18880	AT4G01710	Downstream	0.746377
AT5G16820	AT5G45840	Downstream	0.746366
AT5G16820	AT5G27150	Downstream	0.746364
AT4G36990	AT3G12500	Downstream	0.746271
AT4G18880	AT1G30650	Downstream	0.746247
AT5G62020	AT1G74950	Downstream	0.746246
AT4G11660	AT1G61140	Downstream	0.746169
AT1G67970	AT2G47190	Downstream	0.746143
AT5G62020	AT3G02830	Downstream	0.745969
AT5G62020	AT4G11280	Downstream	0.745958
AT4G18880	AT5G57010	Downstream	0.745931
AT4G18880	AT2G29120	Downstream	0.745692
AT5G16820	AT2G41370	Downstream	0.745509
AT2G41690	AT5G48780	Downstream	0.745439
AT5G43840	AT1G76950	Downstream	0.745432
AT4G36990	AT4G34131	Downstream	0.745331
AT3G22830	AT2G25460	Downstream	0.745316
AT4G18880	AT4G39670	Downstream	0.745206
AT4G36990	AT1G53990	Downstream	0.745079
AT4G11660	AT1G62990	Downstream	0.745029
AT4G11660	AT2G41880	Downstream	0.74497
AT3G22830	AT4G28480	Downstream	0.744935
AT4G36990	AT2G39518	Downstream	0.744859
AT1G46264	AT5G19090	Downstream	0.744834
AT5G62020	AT4G27657	Downstream	0.744832
AT2G41690	AT1G07400	Downstream	0.744648
AT3G24520	AT3G07090	Downstream	0.744644
AT3G24520	AT5G50170	Downstream	0.744581
AT5G62020	AT2G41880	Downstream	0.744427
AT4G36990	AT4G36710	Downstream	0.744295
AT1G67970	AT4G37990	Downstream	0.744228
AT5G16820	AT2G38090	Downstream	0.744087
AT4G11660	AT5G35210	Downstream	0.744073
AT4G18880	AT1G62990	Downstream	0.743983
AT3G24520	AT3G57550	Downstream	0.743981
AT4G36990	AT3G04010	Downstream	0.74389
AT3G51910	AT2G18360	Downstream	0.743866
AT4G11660	AT5G28640	Downstream	0.743815
AT4G36990	AT3G43250	Downstream	0.743813
AT4G36990	AT3G54950	Downstream	0.743813
AT3G24520	AT1G54050	Downstream	0.743725
AT5G43840	AT2G42890	Downstream	0.74352
AT2G41690	AT1G30760	Downstream	0.743268
AT1G67970	AT1G67750	Downstream	0.743239
AT4G36990	AT2G37430	Downstream	0.743239
AT3G51910	AT3G11390	Downstream	0.743239
AT5G16820	AT1G07400	Downstream	0.743152
AT4G36990	AT1G06620	Downstream	0.743122
AT4G11660	AT2G23460	Downstream	0.743082
AT4G18880	AT1G06137	Downstream	0.743069
AT2G41690	AT5G23430	Downstream	0.742947
AT5G43840	AT5G60450	Downstream	0.742883
AT4G36990	AT1G27730	Downstream	0.742868
AT2G41690	AT1G54050	Downstream	0.74269
AT4G36990	AT1G74080	Downstream	0.742677
AT4G18880	AT3G43790	Downstream	0.74262
AT5G62020	AT5G03204	Downstream	0.742454
AT5G62020	AT1G24140	Downstream	0.742393
AT4G11660	AT3G25230	Downstream	0.74212
AT1G46264	AT1G17145	Downstream	0.742036
AT4G18880	AT5G48380	Downstream	0.741963
AT1G46264	AT2G16900	Downstream	0.74194
AT3G02990	AT5G12020	Downstream	0.741845
AT1G46264	AT5G25280	Downstream	0.741845
AT3G24520	AT1G76370	Downstream	0.741666
AT3G24520	AT5G62250	Downstream	0.741471
AT4G36990	AT5G67210	Downstream	0.741439
AT5G62020	AT1G74310	Downstream	0.741252
AT3G24520	AT2G42890	Downstream	0.741148
AT3G51910	AT5G38130	Downstream	0.740916
AT1G46264	AT3G09640	Downstream	0.740808
AT1G46264	AT2G13550	Downstream	0.740791
AT4G11660	AT1G19020	Downstream	0.740647
AT4G18880	AT2G14290	Downstream	0.740592
AT3G51910	AT4G25090	Downstream	0.740515
AT3G51910	AT3G54580	Downstream	0.740515
AT3G51910	AT2G23030	Downstream	0.740515
AT5G62020	AT3G61150	Downstream	0.740443
AT1G46264	AT3G52770	Downstream	0.740242
AT4G36990	AT4G23700	Downstream	0.740232
AT4G36990	AT2G42350	Downstream	0.740232
AT3G51910	AT3G32980	Downstream	0.740215
AT1G46264	AT2G38170	Downstream	0.740168
AT1G46264	AT4G34610	Downstream	0.740159
AT3G24520	AT4G35110	Downstream	0.740092
AT1G46264	AT3G12050	Downstream	0.740071
AT5G62020	AT5G04940	Downstream	0.740068
AT2G41690	AT4G26610	Downstream	0.739882
AT4G18880	AT2G46040	Downstream	0.739511
AT3G51910	AT1G60680	Downstream	0.739489
AT5G45710	AT4G15610	Downstream	0.739489
AT1G67970	AT5G06940	Downstream	0.739489
AT1G46264	AT3G56680	Downstream	0.739292
AT4G11660	AT3G52800	Downstream	0.739114
AT1G46264	AT5G22060	Downstream	0.739096
AT5G62020	AT1G73500	Downstream	0.739023
AT5G16820	AT4G33440	Downstream	0.738995
AT4G18880	AT4G30240	Downstream	0.738667
AT5G16820	AT4G02130	Downstream	0.738648
AT4G11660	AT5G56010	Downstream	0.738518
AT4G36990	AT5G10520	Downstream	0.738443
AT4G36990	AT3G26932	Downstream	0.738443
AT1G46264	AT5G57180	Downstream	0.738404
AT3G51910	AT3G23800	Downstream	0.73833
AT5G43840	AT5G05140	Downstream	0.738209
AT1G46264	AT4G33800	Downstream	0.738141
AT4G18880	AT3G23990	Downstream	0.738101
AT4G13980	AT5G42490	Downstream	0.737913
AT1G67970	AT2G36770	Downstream	0.737857
AT3G24520	AT1G62990	Downstream	0.737812
AT4G36990	AT3G26440	Downstream	0.737706
AT1G46264	AT4G28480	Downstream	0.737615
AT2G41690	AT5G03435	Downstream	0.737524
AT5G62020	AT3G22380	Downstream	0.737512
AT1G46264	AT3G25230	Downstream	0.737494
AT4G18880	AT5G27420	Downstream	0.737484
AT3G02990	AT1G07400	Downstream	0.737482
AT3G51910	AT2G30210	Downstream	0.737459
AT5G43840	AT5G40460	Downstream	0.737407
AT3G51910	AT1G35330	Downstream	0.737259
AT5G16820	AT5G19090	Downstream	0.737233
AT4G36990	AT5G38350	Downstream	0.737143
AT5G43840	AT1G53540	Downstream	0.736962
AT4G11660	AT3G23990	Downstream	0.736934
AT5G16820	AT5G56010	Downstream	0.736667
AT5G43840	AT1G59560	Downstream	0.736628
AT4G18880	AT2G36320	Downstream	0.736452
AT3G51910	AT1G22530	Downstream	0.736425
AT5G03720	AT1G28330	Downstream	0.736425
AT4G18880	AT5G24110	Downstream	0.736422
AT3G22830	AT5G60080	Downstream	0.73642
AT1G46264	AT5G10340	Downstream	0.73642
AT1G46264	AT5G56010	Downstream	0.736419
AT5G16820	AT1G53540	Downstream	0.736386
AT3G24520	AT5G62260	Downstream	0.736369
AT4G18880	AT5G62260	Downstream	0.736226
AT4G36990	AT4G22070	Downstream	0.7362
AT4G18880	AT1G17120	Downstream	0.736043
AT3G22830	AT1G79920	Downstream	0.735991
AT5G43840	AT4G22340	Downstream	0.735961
AT3G02990	AT1G78150	Downstream	0.735952
AT3G22830	AT3G53830	Downstream	0.735952
AT3G51910	AT3G55230	Downstream	0.735832
AT1G46264	AT3G12580	Downstream	0.735751
[truncated: 2,790 more rows]

## Sheet: Table S6
Table S6. The uniq and common genes of down- and upstream of Hsf in the network of A .thaliana.
Downstream genes	Upstream genes	Common genes
AT2G15318	AT3G57600	AT5G13080
AT5G17450	AT1G32240	AT1G01720
AT5G65530	AT3G21890	AT1G79580
AT1G35510	AT1G49480	AT2G38470
AT1G19025	AT5G62380	AT1G43160
AT1G35513	AT1G72010	AT2G02070
AT5G06790	AT5G62940	AT1G55110
AT1G21340	AT2G01940	AT5G05410
AT4G09180	AT3G45610	AT2G02080
AT4G16700	AT5G61850	AT1G18570
AT5G52210	AT3G50410	AT4G17230
AT2G24260	AT5G65080	AT3G50870
AT1G52080	AT3G54340	AT5G60200
AT4G34131	AT2G15660	AT5G47230
AT3G63280	AT2G37590	AT3G15210
AT1G12880	AT5G44160	AT2G45660
AT5G41570	AT4G01680	AT3G62420
AT3G56520	AT5G08070	AT4G36730
AT2G38440	AT2G45650	AT3G23230
AT2G16630	AT2G20570	AT3G23250
AT1G68440	AT3G56850	AT5G65060
AT1G72940	AT1G13260	AT2G18300
AT1G66260	AT5G64220	AT1G80840
AT5G61160	AT5G46350	AT3G10800
AT4G25670	AT4G24470	AT1G19350
AT4G23010	AT2G22540	AT2G01930
AT5G06320	AT3G26790	AT2G46830
AT5G04140	AT1G12980	AT1G27730
AT3G44990	AT1G59750	AT4G17500
AT2G05510	AT4G36900	AT2G23320
AT2G46060	AT5G59430	AT4G01120
AT4G14990	AT5G03150	AT3G45150
AT4G11480	AT3G13810	AT4G34000
AT4G02520	AT3G12720	AT2G46270
AT1G31130	AT5G65210	AT5G37260
AT5G41100	AT5G12870	AT5G04340
AT5G17430	AT2G01060	AT1G74080
AT2G07712	AT2G45680	AT1G18330
AT1G13700	AT3G12730	AT5G08330
AT2G07713	AT4G24020	AT5G08790
AT3G22760	AT2G35530	AT2G40140
AT3G21430	AT1G62300	AT3G10500
AT1G68450	AT1G32150	AT5G10140
AT1G66270	AT3G02940	AT2G20110
AT3G51280	AT4G25470	AT5G59820
AT4G35480	AT3G01970	AT1G01010
AT1G03930	AT5G62610	AT1G77080
AT2G27310	AT5G28770	AT2G37430
AT5G44610	AT4G36920	AT4G00480
AT2G02010	AT5G52020	AT5G66730
AT1G76070	AT5G57150	AT3G50260
AT2G29970	AT5G25810	AT3G54620
AT3G57830	AT5G20240	AT3G15030
AT1G73810	AT4G25480	AT4G31550
AT1G69310	AT5G65590	AT2G30250
AT2G17500	AT3G13040	AT5G04410
AT3G01830	AT1G49010	AT3G50700
AT2G35390	AT4G36930	AT1G13300
AT5G19600	AT1G64620	AT1G49720
AT2G07706	AT3G24050	AT2G24430
AT1G66280	AT5G51870
AT1G69790	AT2G38340
AT1G19020	AT4G25490
AT3G44530	AT1G03840
AT5G37020	AT2G41070
AT2G46040	AT2G43010
AT5G38350	AT4G17880
AT5G06300	AT1G69120
AT2G24270	AT3G19290
AT4G38520	AT5G54230
AT5G16560	AT5G57620
AT3G09320	AT3G18990
AT4G02500	AT2G20180
AT2G19710	AT4G34410
AT1G56410	AT5G06950
AT3G57880	AT4G18960
AT2G30990	AT2G40350
AT2G18860	AT5G23280
AT1G11100	AT4G01280
AT1G22230	AT1G30210
AT5G01060	AT1G63030
AT3G46740	AT1G51700
AT1G48860	AT1G69010
AT3G07150	AT4G11880
AT2G29510	AT3G47620
AT5G39670	AT1G51140
AT2G05540	AT1G75490
AT2G01180	AT3G27010
AT4G27410	AT3G23690
AT3G55230	AT3G23210
AT1G57750	AT5G61590
AT4G00310	AT1G28360
AT2G15340	AT1G77200
AT1G72900	AT4G38910
AT4G36360	AT5G62320
AT4G34180	AT3G61120
AT5G06760	AT2G20400
AT3G43220	AT2G25650
AT5G56620	AT3G08500
AT2G25140	AT5G46760
AT5G07610	AT1G35560
AT2G29500	AT3G55370
AT1G20065	AT1G28370
AT3G12500	AT3G59060
AT2G28690	AT4G30080
AT5G43320	AT4G38000
AT4G23060	AT5G29000
AT2G25180	AT5G02460
AT4G31920	AT2G40220
AT2G07755	AT1G45249
AT3G25830	AT2G23340
AT5G24160	AT4G16750
AT3G24500	AT1G44830
AT2G18880	AT2G40340
AT1G13740	AT5G65050
AT3G24503	AT1G09540
AT5G64260	AT1G59640
AT4G39400	AT2G40950
AT4G38552	AT3G21175
AT4G37220	AT5G67110
AT4G38550	AT4G31060
AT4G12760	AT1G01250
AT5G53120	AT5G38860
AT1G21360	AT5G66940
AT3G09350	AT5G11260
AT3G43250	AT1G51070
AT1G78210	AT1G09530
AT3G10330	AT1G72050
AT2G27350	AT4G24540
AT1G54280	AT5G18450
AT1G75180	AT3G50060
AT4G00770	AT1G14580
AT1G64065	AT5G64750
AT1G59950	AT5G17800
AT2G07743	AT4G21030
AT3G22790	AT4G00270
AT4G30600	AT1G69690
AT4G26580	AT1G69570
AT1G70740	AT1G24260
AT1G65390	AT2G28810
AT2G18870	AT5G52660
AT1G12420	AT5G50480
AT2G39310	AT5G65070
AT4G12750	AT5G45580
AT5G53130	AT4G34590
AT1G76040	AT1G77640
AT4G39890	AT1G25560
AT1G79550	AT5G08750
AT5G19230	AT1G53230
AT2G31880	AT5G10030
AT1G03080	AT5G51910
AT2G32730	AT3G23240
AT3G51220	AT5G43170
AT5G48110	AT1G51600
AT1G28380	AT4G36780
AT5G61570	AT4G14410
AT3G44920	AT5G07310
AT4G11890	AT1G01260
AT3G19960	AT5G60970
AT3G63200	AT5G13790
AT1G42680	AT5G42520
AT3G16450	AT5G41315
AT5G58390
AT1G08760
AT2G29550
AT3G49390
AT5G25910
AT3G24090
AT2G28220
AT5G02800
AT3G54740
AT3G27580
AT2G27370
AT4G31950
AT1G03070
AT2G25190
AT1G68840
AT1G31540
AT1G55530
AT5G61560
AT4G12735
AT1G28390
AT2G16230
AT2G18890
AT2G15390
AT3G63210
AT4G37250
AT1G18590
AT3G16460
AT1G19440
AT1G76460
AT2G28210
AT5G01950
AT3G04010
AT2G11810
AT1G19400
AT1G29690
AT5G54810
AT2G19770
AT3G43610
AT4G37260
AT4G20830
AT2G42510
AT5G51780
AT2G31865
AT3G10700
AT5G20670
AT3G28450
AT5G17020
AT3G54720
AT3G28455
AT5G52640
AT5G41990
AT2G39350
AT3G43600
AT3G44930
AT5G11730
AT5G10880
AT1G53300
AT1G21730
AT4G18010
AT5G57090
AT5G41992
AT3G49380
AT2G30590
AT2G35800
AT3G32980
AT2G06002
AT2G33620
AT4G00720
AT3G05360
AT5G62460
AT5G53500
AT5G61130
AT1G79920
AT3G63240
AT4G21700
AT4G11850
AT4G31980
AT4G02900
AT4G17150
AT3G27160
AT2G29110
AT3G28490
AT1G51190
AT3G62390
AT2G05160
AT3G09730
AT4G18480
AT4G20860
AT4G05160
AT1G29280
AT5G27280
AT2G38090
AT1G19480
AT1G79930
AT4G11840
AT5G64630
AT2G21620
AT5G09870
AT3G05380
AT1G52030
AT4G17140
AT1G06137
AT1G06135
AT1G60095
AT3G12910
AT3G08890
AT5G42870
AT4G10500
AT4G05150
AT1G27070
AT5G62480
AT3G19540
AT1G51175
AT2G22500
AT4G11830
AT1G22610
AT5G50010
AT3G04060
AT5G52670
AT2G41220
AT3G60190
AT1G07490
AT1G68820
AT4G06477
AT1G65310
AT1G63130
AT1G06160
AT5G52200
AT5G61140
AT4G29690
AT3G16050
AT5G09850
AT3G42790
AT1G75110
AT2G38070
AT5G66830
AT1G07000
AT4G30200
AT2G29120
AT2G42560
AT5G24540
AT1G61360
AT5G49840
AT3G24120
AT4G28250
AT1G23090
AT4G22950
AT4G29100
AT3G57040
AT1G30620
AT1G53730
AT3G13460
AT4G26080
AT1G03470
AT4G16380
AT3G51740
AT2G06050
AT5G04930
AT1G64400
AT5G67260
AT3G01010
AT1G61370
AT3G26770
AT1G25280
AT5G16910
AT2G46500
AT5G61960
AT2G22510
AT3G13470
AT1G04310
AT5G04940
AT1G67920
AT5G48530
AT1G02170
AT4G11910
AT4G07410
AT1G18950
AT2G30130
AT1G30600
AT1G73360
AT2G01600
AT2G18050
AT3G16510
AT3G47250
AT4G17695
AT1G05675
AT5G48540
AT2G34500
AT1G60060
AT4G22980
AT3G59690
AT5G44180
AT5G57010
AT5G11210
AT1G76880
AT5G36970
AT4G17680
AT5G01890
AT4G32300
AT3G01040
AT1G60470
AT1G63500
AT3G05880
AT5G47220
AT2G34555
AT5G47225
AT5G60680
AT3G08910
AT3G17860
AT2G44350
AT3G16530
AT1G73300
AT1G50260
AT1G28330
AT3G14350
AT5G61530
AT1G16360
AT3G15680
AT3G18715
AT2G22560
AT2G47860
AT5G22310
AT5G19140
AT3G28510
AT3G01050
AT1G19870
AT1G30650
AT4G23850
AT5G46380
AT1G05205
AT5G57035
AT5G11670
AT2G18060
AT5G10340
AT1G16370
AT4G14150
AT3G54820
AT1G58170
AT2G31020
AT3G04570
AT1G61340
AT1G60010
AT5G48570
AT4G23860
AT1G30640
AT4G21680
AT5G12970
AT1G51570
AT1G26130
AT1G05230
AT1G58180
AT2G46990
AT1G70290
AT3G24170
AT1G07890
AT1G61350
AT3G04580
AT1G03050
AT5G60690
AT1G19850
AT4G22540
AT1G73330
AT2G47850
AT5G11650
AT1G72480
AT5G60210
AT2G01650
AT4G21215
AT1G08730
AT4G16790
AT5G01850
AT5G57050
AT1G07400
AT4G32340
AT5G17850
AT3G56590
AT4G23882
AT3G26700
AT1G72416
AT2G36770
AT1G48780
AT1G51950
AT1G72890
AT4G30170
AT4G19810
AT2G27810
AT3G07195
AT4G33200
AT3G11200
AT4G36710
AT3G13860
AT2G23450
AT4G31020
AT5G03204
AT1G13210
AT5G41050
AT5G42380
AT1G14540
AT1G63950
AT1G09170
AT4G07820
AT3G21480
AT3G23660
AT4G02130
AT4G04790
AT3G24518
AT5G57870
AT3G44110
AT1G22160
AT5G01030
AT5G03210
AT3G14720
AT4G15440
AT1G64800
AT4G18950
AT5G44575
AT1G34120
AT5G25450
AT5G67210
AT3G01420
AT2G33240
AT1G69270
AT2G43040
AT1G26970
AT5G58730
AT5G03660
AT3G48980
AT2G24320
AT4G15430
AT2G46550
AT2G45220
AT4G02110
AT3G56100
AT5G25440
AT5G24110
AT5G16970
AT2G31070
AT1G51920
AT4G21250
AT4G15420
AT5G01490
AT2G23460
AT5G54380
AT4G13240
AT5G43260
AT1G71528
AT4G02100
AT3G22380
AT1G60870
AT3G60650
AT5G21070
AT3G26744
AT5G41080
AT4G15415
AT3G48520
AT1G05610
AT1G78150
AT4G03420
AT5G46780
AT3G49870
AT5G26751
AT3G22370
AT3G23220
AT1G16760
AT5G43270
AT1G66180
AT1G51500
AT4G16730
AT3G12580
AT3G13433
AT2G03890
AT3G13430
AT3G16940
AT3G21070
AT1G14550
AT1G61740
AT5G26740
AT3G60630
AT3G28940
AT1G67040
AT2G40815
AT1G68370
AT4G22130
AT4G00380
AT1G03457
AT1G27860
AT4G39800
AT1G22170
AT1G70210
AT5G35210
AT2G24360
AT1G04780
AT2G23030
AT3G59650
AT2G15880
AT3G28930
AT1G22190
AT2G39830
AT2G36320
AT4G38960
AT1G03445
AT5G58300
AT5G58787
AT5G35200
AT5G02780
AT1G48315
AT2G26530
AT3G17810
AT1G06070
AT3G09400
AT5G40350
AT4G29900
AT2G18700
AT2G38790
AT1G14930
AT3G09405
AT4G33160
AT3G46820
AT3G43790
AT2G24140
AT1G75080
AT4G02410
AT3G53130
AT1G32350
AT5G18410
AT3G29000
AT2G30840
AT2G39650
AT5G55855
AT3G21520
AT4G26880
AT3G20200
AT4G17900
AT2G47270
AT1G54130
AT1G60840
AT3G06390
AT1G01600
AT4G37530
AT2G25460
AT4G00220
AT1G59860
AT2G40610
AT1G32340
AT3G22880
AT1G68330
AT1G14910
AT5G25170
AT1G66150
AT1G67480
AT5G03380
AT3G20210
AT5G46910
AT5G50170
AT5G13180
AT1G22530
AT3G63380
AT4G00210
AT5G43890
AT1G59870
AT2G16530
AT1G66160
AT4G10010
AT2G30820
AT3G42473
AT5G39320
AT2G26330
AT3G08590
AT5G09930
AT5G13190
AT2G28990
AT5G42570
AT4G22070
AT5G14020
AT4G00200
AT3G09440
AT3G57520
AT1G65240
AT3G21570
AT1G15825
AT2G17410
AT3G22420
AT4G25580
AT1G01650
AT1G47890
AT4G10000
AT3G44200
AT5G02030
AT1G76370
AT2G27210
AT5G20700
AT2G27690
AT1G10140
AT1G13650
AT1G14980
AT1G55450
AT2G30400
AT2G21900
AT1G57630
AT2G15220
AT3G02820
AT3G56680
AT4G29950
AT4G25110
AT4G09000
AT5G03370
AT5G28650
AT3G13950
AT4G01525
AT5G13170
AT5G51050
AT3G12620
AT1G76380
AT4G31800
AT4G24275
AT1G32380
AT2G41500
AT3G02830
AT2G39660
AT5G67410
AT4G24270
AT4G26450
AT1G12775
AT3G52290
AT4G38430
AT4G37580
AT5G04670
AT5G02490
AT1G21240
AT5G28640
AT3G12630
AT1G48720
AT3G62090
AT4G01500
AT3G54000
AT5G45630
AT1G57650
AT1G66120
AT4G24280
AT3G22430
AT3G21100
AT3G53150
AT2G15240
AT3G02840
AT4G37110
AT1G01660
AT5G56760
AT4G36260
AT4G11300
AT4G37590
AT5G02020
AT2G27228
AT5G57610
AT1G79430
AT2G48140
AT5G13150
AT1G26945
AT3G04110
AT5G23850
AT3G05440
AT2G28590
AT1G68710
AT3G06770
AT3G53520
AT4G31820
AT1G17120
AT5G60360
AT5G05190
AT3G06778
AT3G17420
AT1G09970
AT5G57180
AT2G42890
AT3G04120
AT2G25070
AT1G32750
AT4G26480
AT1G65690
AT5G60350
AT2G19620
AT1G28270
AT3G61150
AT1G18470
AT5G57190
AT2G44600
AT5G42940
AT3G19615
AT2G29420
AT2G29460
AT3G28580
AT3G08970
AT4G30993
AT5G52750
AT3G10815
AT1G32740
AT5G35810
AT5G10990
AT2G38380
AT1G77680
AT5G50570
AT5G58050
AT1G76350
AT1G14080
AT1G75020
AT2G28120
AT5G59385
AT5G22500
AT5G18490
AT3G49490
AT5G18470
AT3G53990
AT3G50480
AT3G09830
AT1G64380
AT4G08570
AT5G28280
AT3G18300
AT5G10520
AT1G54510
AT3G61130
AT4G22900
AT2G38390
AT3G63310
AT5G52760
AT5G43810
AT1G76360
AT5G59390
AT1G08650
AT2G28150
AT2G33500
AT2G34830
AT1G35830
AT5G05140
AT2G40270
AT5G07320
AT5G09980
AT5G51440
AT4G31860
AT1G20330
AT5G58070
AT1G08200
AT1G73260
AT2G07682
AT1G07350
AT5G52300
AT1G24706
AT1G10540
AT2G20650
AT2G21500
AT5G65600
AT4G22920
AT5G07330
AT1G53240
AT4G39350
AT5G58080
AT5G23800
AT5G42990
AT2G31300
AT3G53540
AT1G17145
AT1G17147
AT3G61160
AT2G18370
AT1G02920
AT1G19330
AT4G22930
AT4G31880
AT1G54560
AT2G41100
AT1G80820
AT4G19670
AT3G51370
AT4G34920
AT5G40340
AT1G06040
AT1G12700
AT4G28240
AT1G28290
AT4G05020
AT2G18360
AT5G10960
AT2G21520
AT5G08640
AT4G26070
AT4G16150
AT5G22930
AT3G27290
AT1G73290
AT2G33540
AT5G51800
AT2G32210
AT3G24240
AT5G21150
AT3G51860
AT1G61240
AT1G16670
AT4G21980
AT3G58490
AT5G42090
AT1G19700
AT1G53610
AT1G75400
AT2G22880
AT5G54075
AT2G42490
AT5G57100
AT1G71040
AT1G27320
AT4G16260
AT1G07710
AT5G56250
AT2G42010
AT5G51810
AT3G04640
AT1G65610
AT3G26890
AT1G64760
AT1G16680
AT4G10955
AT3G59350
AT5G66052
AT5G44280
AT1G75410
AT2G02800
AT5G57110
AT5G10020
AT3G14440
AT5G02400
AT4G18430
AT1G65620
AT5G48657
AT1G64770
AT2G29060
AT2G31345
AT3G26440
AT4G29000
AT1G17980
AT5G49980
AT2G30010
AT5G11320
AT1G49570
AT1G51890
AT1G50560
AT4G23700
AT2G24600
AT5G62960
AT1G03370
AT3G50510
AT4G15393
AT4G15390
AT1G04220
AT4G15396
AT5G01520
AT2G43320
AT2G41140
AT1G67810
AT5G66070
AT3G02000
AT5G23780
AT1G15330
AT3G49530
AT5G21120
AT2G30020
AT1G02030
AT2G37940
AT2G14820
AT1G75840
AT5G08130
AT1G74510
AT1G71000
AT1G05575
AT3G48240
AT1G09932
AT2G21590
AT5G24610
AT3G01175
AT1G64720
AT2G23760
AT4G28190
AT1G71010
AT4G13180
AT5G17090
AT4G17540
AT5G42900
AT5G25930
AT2G30050
AT2G34410
AT1G18870
AT5G07270
AT3G05545
AT5G35735
AT1G31850
AT1G70170
AT1G49130
AT4G29050
AT3G16670
AT4G35720
AT2G22460
AT2G46870
AT3G04220
AT5G20230
AT2G37930
AT3G46080
AT5G19240
AT4G09900
AT5G22890
AT5G45190
AT4G23750
AT1G53625
AT2G32240
AT3G58040
AT2G21120
AT1G78900
AT2G41190
AT1G18890
AT1G27350
AT2G01530
AT3G15350
AT1G09940
AT4G13160
AT2G20270
AT3G15356
AT3G54920
AT3G46070
AT4G15340
AT1G17920
AT1G35350
AT5G06839
AT5G44670
AT5G42490
AT1G78080
AT1G09060
AT4G25940
AT5G42010
AT2G15710
AT5G25590
AT1G22030
AT1G04600
AT1G46480
AT1G74950
AT2G01540
AT4G29070
AT4G21105
AT2G02870
AT2G47780
AT5G10090
AT3G50930
AT4G21590
AT1G15750
AT5G43350
AT3G03710
AT5G15300
AT2G38840
AT4G02010
AT3G26810
AT1G25550
AT1G01560
AT5G57510
AT5G02480
AT1G74960
AT3G13510
AT1G45145
AT3G09020
AT2G25980
AT4G34420
AT1G03740
AT2G22470
AT2G38810
AT1G14870
AT1G62510
AT5G49900
AT2G15730
AT1G35330
AT1G62990
AT5G22060
AT2G13550
AT2G37960
AT1G23340
AT4G18820
AT1G70130
AT3G44260
AT3G50910
AT2G45580
AT1G03770
AT4G32250
AT2G46430
AT1G10040
AT3G56220
AT5G46400
AT1G61670
AT3G26830
AT3G57550
AT5G16610
AT1G09070
AT5G58860
AT1G74500
AT3G48610
AT1G49960
AT5G03790
AT3G10020
AT5G05970
AT2G26850
AT1G47786
AT4G35770
AT4G14450
AT5G42050
AT3G56275
AT1G58430
AT5G46410
AT3G24200
AT1G16630
AT5G43380
AT2G38870
AT5G56210
AT1G22070
AT5G59720
AT2G05940
AT1G24250
AT3G50970
AT1G03790
AT2G45160
AT5G01100
AT3G47790
AT4G35300
AT5G53180
AT5G24210
AT3G23340
AT5G67340
AT4G16610
AT3G48630
AT1G48698
AT4G35310
AT4G15760
AT1G15760
AT1G10070
AT3G60750
AT1G73600
AT2G37520
AT5G17910
AT3G05940
AT1G29920
AT1G66080
AT1G69580
AT5G12210
AT5G57565
AT1G23380
AT3G50950
AT5G37990
AT2G02450
AT3G03770
AT1G13110
AT5G24670
AT1G13590
AT3G24210
AT2G34020
AT2G38860
AT1G66090
AT5G56240
AT4G37990
AT3G11390
AT5G62910
AT1G26420
AT5G35320
AT1G70100
AT1G72760
AT1G10450
AT4G04960
AT5G59090
AT5G40470
AT2G16400
AT3G21650
AT1G70510
AT3G23830
AT5G63590
AT5G60080
AT2G16880
AT2G36010
AT4G24570
AT5G62260
AT1G13960
AT4G15610
AT5G04370
AT1G19270
AT1G02820
AT5G05220
AT4G32190
AT3G08680
AT5G44830
AT3G11840
AT1G24610
AT1G13970
AT3G56760
AT5G15020
AT5G40000
AT3G54100
AT5G62250
AT1G72700
AT2G35170
AT3G54580
AT1G11310
AT5G60070
AT4G24100
AT2G39530
AT4G33050
AT5G04380
AT5G55970
AT3G08690
AT5G38130
AT4G04957
AT1G53160
AT1G21110
AT4G10390
AT5G39460
AT3G11850
AT4G27620
AT4G23260
AT3G55880
AT5G40010
AT1G67365
AT1G72710
AT1G68210
AT5G66640
AT5G27470
AT1G67360
AT1G68690
AT4G35240
AT4G11230
AT3G44300
AT1G19250
AT4G34390
AT4G16920
AT3G07370
AT1G60730
AT2G05760
AT2G28400
AT5G20840
AT4G10380
AT1G22410
AT4G23270
AT2G39518
AT1G58420
AT5G65300
AT5G25280
AT4G26780
AT4G11220
AT1G71870
AT2G29720
AT5G51150
AT1G36640
AT4G23280
AT2G47190
AT5G15470
AT3G57640
AT3G58970
AT1G67300
AT5G17650
AT1G70950
AT3G02930
AT2G30750
AT5G27450
AT3G18040
AT1G13520
AT3G53280
AT1G71800
AT1G22470
AT4G33080
AT5G39430
AT1G76250
AT2G41880
AT1G54060
AT4G00550
AT1G57990
AT4G27657
AT5G42220
AT5G15460
AT5G44400
AT1G35780
AT2G38240
AT3G55470
AT5G19820
AT1G66460
AT5G66650
AT1G64280
AT4G36120
AT1G23330
AT3G47820
AT3G45640
AT5G57710
AT2G41410
AT3G10560
AT3G12740
AT5G47910
AT1G54050
AT2G28890
AT2G41890
AT5G13290
AT5G41380
AT4G00540
AT4G19160
AT5G18960
AT5G15450
AT5G27430
AT2G39540
AT5G25250
AT1G36622
AT2G17790
AT3G51080
AT1G02400
AT2G14290
AT1G21120
AT3G46520
AT2G48010
AT1G80300
AT4G39640
AT3G63060
AT1G30070
AT4G24160
AT4G00530
AT2G47180
AT5G27420
AT2G30740
AT3G22550
AT2G18630
AT2G37370
AT4G27670
AT5G66670
AT2G17780
AT3G26910
AT1G21130
AT2G20950
AT4G35290
AT5G39400
AT3G11430
AT2G27580
AT5G11090
AT1G23310
AT3G52790
AT3G03380
AT2G06200
AT5G46170
AT1G29470
AT5G11500
AT3G62590
AT4G21903
AT4G11650
AT4G12980
AT3G62110
AT5G60000
AT1G52240
AT4G12500
AT5G32440
AT2G43620
AT5G59000
AT5G49215
AT2G26280
AT5G22630
AT3G25160
AT1G07670
AT3G04240
AT1G67750
AT1G64240
AT4G25030
AT4G39675
AT5G07010
AT4G12970
AT4G37010
AT3G63450
AT5G35940
AT3G18400
AT3G62120
AT2G21820
AT2G38290
AT1G54890
AT5G59490
AT4G39670
AT5G41730
AT2G41450
AT3G49160
AT3G10930
AT3G54950
AT3G09940
AT3G05580
AT3G52770
AT1G19640
AT2G38250
AT1G31770
AT2G30770
AT1G75388
AT2G18690
AT3G62570
AT3G14050
AT1G78410
AT3G15380
AT4G21920
AT3G61240
AT4G12960
AT5G41740
AT5G58170
AT4G39680
AT2G04030
AT2G28000
AT3G26030
AT2G05380
AT3G07770
AT1G55790
AT5G52400
AT1G68620
AT3G05590
AT3G28210
AT5G52882
AT5G47050
AT1G70940
AT5G55910
AT5G62670
AT5G48380
AT5G11970
AT5G65700
AT1G50030
AT1G53540
AT1G78420
AT1G07200
AT5G41750
AT1G52690
AT2G44940
AT4G18250
AT5G15090
AT3G56710
AT4G33920
AT2G34710
AT1G08570
AT5G49240
AT3G20760
AT3G62150
AT3G44720
AT5G64401
AT1G76650
AT5G65730
AT4G30890
AT2G04070
AT3G52360
AT1G30490
AT1G63350
AT4G28580
AT5G64870
AT4G28100
AT1G28190
AT2G45850
AT1G18390
AT3G16260
AT3G17110
AT5G65720
AT5G44800
AT4G31750
AT1G21550
AT5G20410
AT2G41010
AT5G39020
AT1G22400
AT2G32990
AT5G51105
AT3G54510
AT3G54990
AT1G65540
AT4G37070
AT4G27260
AT3G21630
AT2G20560
AT2G20562
AT1G78850
AT4G25090
AT5G05240
AT5G66600
AT5G52430
AT1G74490
AT2G40130
AT5G15040
AT3G07330
AT5G40460
AT5G19400
AT2G34700
AT5G60050
AT1G66880
AT4G37080
AT5G64890
AT1G62040
AT3G20770
AT5G63560
AT1G56600
AT2G30340
AT3G22950
AT3G21620
AT3G23800
AT1G74020
AT4G27280
AT1G76680
AT5G51590
AT5G39480
AT1G64630
AT5G27810
AT3G49660
AT1G65960
AT1G14370
AT1G61120
AT1G02390
AT5G15830
AT5G57220
AT3G10190
AT5G38940
AT4G22710
AT5G11460
AT4G16140
AT4G16141
AT4G33840
AT5G59880
AT5G55040
AT2G35610
AT2G13800
AT3G28710
AT5G45250
AT2G19100
AT5G61720
AT5G59410
AT2G41050
AT1G72260
AT2G01830
AT3G14560
AT3G13235
AT3G46130
AT3G52840
AT1G73590
AT1G06730
AT3G01260
AT2G34730
AT5G24760
AT1G61140
AT5G23430
AT3G25230
AT4G09830
AT4G08500
AT2G22300
AT5G58575
AT1G73120
AT5G59420
AT1G27660
AT1G06760
AT4G34710
AT1G70090
AT1G72270
AT2G42350
AT1G08940
AT2G32560
AT1G65510
AT1G15210
AT5G66190
AT5G22570
AT5G48780
AT1G17870
AT5G43090
AT1G24170
AT4G22740
AT5G47450
AT3G07810
AT5G60410
AT2G42360
AT2G19130
AT3G16760
AT1G51760
AT2G01850
AT1G24160
AT1G01060
AT4G16590
AT3G17611
AT3G47480
AT1G08930
AT4G16110
AT5G26920
AT3G25250
AT1G62410
AT4G03270
AT5G09590
AT2G32130
AT2G20142
AT1G52200
AT2G44590
AT2G19160
AT4G22756
AT1G07630
AT4G33400
AT5G57260
AT3G02140
AT1G63750
AT1G62422
AT3G01290
AT3G03470
AT4G22760
AT3G06500
AT2G32140
AT5G14930
AT1G75730
AT4G19600
AT1G50010
AT5G10580
AT1G50490
AT3G52400
AT5G40840
AT5G58120
AT1G07620
AT3G48390
AT5G22540
AT2G16900
AT2G36950
AT1G64610
AT1G08990
AT5G20360
AT1G26380
AT1G29890
AT4G05430
AT1G17420
AT5G07390
AT5G47480
AT5G14920
AT2G46750
AT2G45420
AT2G24520
AT1G53510
AT1G29400
AT2G25850
AT1G53990
AT4G35600
AT4G17410
AT5G22545
AT3G47050
AT2G32120
AT3G07850
AT5G67080
AT4G25810
AT4G28085
AT5G61780
AT1G19610
AT2G31270
AT3G08700
AT1G70060
AT5G08240
AT1G76600
AT2G22330
AT3G13290
AT3G62660
AT5G60450
AT5G10560
AT1G05460
AT4G14370
AT4G13040
AT4G33430
AT1G56170
AT4G06746
AT5G67430
AT1G60670
AT3G23430
AT4G02380
AT3G25610
AT3G60850
AT1G73500
AT4G14365
AT1G02300
AT1G69490
AT2G44150
AT5G54110
AT2G28900
AT4G15690
AT4G36950
AT4G15210
AT4G33440
AT1G60680
AT5G47830
AT1G35220
AT5G17600
AT3G26932
AT1G25430
AT1G01440
AT4G18710
AT3G26935
AT4G15200
AT5G39865
AT2G24530
AT1G72660
AT1G49860
AT5G13250
AT4G14350
AT2G23680
AT4G13020
AT1G63720
AT1G35210
AT1G33030
AT3G54150
AT4G04540
AT1G72670
AT5G54130
AT3G48740
AT3G45230
AT5G10190
AT5G37670
AT5G05600
AT5G53280
AT4G14340
AT4G21490
AT1G60220
AT4G26701
AT4G36988
AT2G33490
AT1G34355
AT3G57670
AT4G22340
AT4G13000
AT2G26730
AT5G06940
AT5G35480
AT4G36500
AT2G20190
AT5G03435
AT4G01010
AT1G14330
AT1G80240
AT3G49620
AT3G26500
AT5G15870
AT1G69440
AT1G72610
AT4G23200
AT5G67470
AT5G13205
AT1G50420
AT5G13200
AT2G02310
AT1G01490
AT3G11480
AT5G03880
AT3G48760
AT2G25430
AT2G46370
AT2G28940
AT1G78390
AT5G01225
AT5G33290
AT5G48720
AT4G22360
AT5G27840
AT1G15670
AT3G24310
AT3G06900
AT2G36100
AT5G45690
AT3G58580
AT3G04720
AT4G00150
AT5G56340
AT1G24145
AT5G54165
AT2G28930
AT1G24140
AT3G50620
AT3G51950
AT5G35460
AT4G11280
AT3G52800
AT5G55490
AT3G22160
AT5G24320
AT2G16500
AT3G25670
AT3G56370
AT2G32190
AT3G59880
AT3G58550
AT1G01030
AT1G26770
AT1G73960
AT5G60860
AT2G23270
AT1G02360
AT5G01200
AT1G62830
AT3G51920
AT1G13470
AT1G16980
AT4G34360
AT5G12340
AT2G44180
AT4G17800
AT5G03870
AT3G46110
AT3G46590
AT1G79270
AT4G11260
AT3G18900
AT1G07160
AT4G27960
AT4G02660
AT5G17330
AT3G09640
AT3G06130
AT1G71720
AT1G34300
AT1G35630
AT5G26280
AT4G39940
AT4G13310
AT1G02700
AT1G69880
AT5G06670
AT2G23050
AT3G07470
AT2G31920
AT1G79680
AT2G01260
AT4G12460
AT2G26560
AT4G36430
AT4G01320
AT1G10340
AT3G32410
AT3G54220
AT1G56100
AT1G35625
AT2G07806
AT4G39950
AT4G14630
AT1G69890
AT2G04305
AT1G70880
AT4G39955
AT5G53430
AT5G04020
AT2G01275
AT5G52580
AT2G04780
AT1G52190
AT3G10640
AT4G35110
AT2G27880
AT4G38620
AT4G25320
AT1G10790
AT1G70410
AT3G22640
AT5G26260
AT2G38530
AT4G12440
AT1G02720
AT5G02290
AT3G66654
AT5G45820
AT4G02630
AT3G54680
AT3G07010
AT5G42320
AT5G43650
AT3G21780
AT5G17300
AT3G21781
AT1G67250
AT4G10250
AT5G56960
AT4G14610
AT1G78380
AT2G01290
AT2G25240
AT1G08050
AT5G44990
AT5G45840
AT3G55100
AT3G23990
AT1G70830
AT5G66300
AT3G21330
AT5G54310
AT5G05300
AT5G06630
AT2G28780
AT4G26200
AT2G31970
AT3G55110
AT5G67620
AT3G58620
AT1G64160
AT5G65440
AT5G25380
AT1G50810
AT1G02730
AT3G19010
AT5G04460
AT2G26110
AT1G79650
AT5G38210
AT1G53080
AT2G02160
AT1G31290
AT1G34320
AT3G55560
AT1G80660
AT3G56410
AT5G44530
AT3G57740
AT5G18600
AT1G70850
AT3G23530
AT5G66320
AT3G19030
AT3G53380
AT2G39420
AT2G14170
AT4G12400
AT4G15910
AT5G56510
AT3G11540
AT1G21000
AT2G26140
AT2G28320
AT4G28400
AT1G31280
AT1G32130
AT4G23190
AT5G14230
AT2G15480
AT5G66790
AT1G19180
AT3G48810
AT3G45300
AT2G28310
AT5G48900
AT5G19110
AT4G18170
AT5G40990
AT5G36925
AT1G66770
AT4G25380
AT5G62780
AT5G46295
AT4G29740
AT5G13800
AT4G28410
AT3G20840
AT4G36032
AT5G60120
AT4G13710
AT1G51270
AT2G44830
AT2G40470
AT2G29670
AT5G18270
AT3G08720
AT4G00870
AT2G03060
AT3G55950
AT4G01720
AT1G67630
AT5G53830
AT1G10740
AT3G61390
AT5G28050
AT3G59080
AT4G37370
AT2G38170
AT1G76580
AT2G44840
AT1G43640
AT2G29660
AT2G05230
AT5G01830
AT2G26190
AT3G05220
AT5G22740
AT4G32930
AT1G09760
AT1G15165
AT4G01710
AT3G26165
AT1G48090
AT1G28480
AT3G59040
AT3G60030
AT3G17680
AT1G53430
AT5G07100
AT1G43630
AT1G08420
AT3G26170
AT3G03050
AT3G05230
AT3G07890
AT1G19530
AT1G29340
AT1G31640
AT2G17220
AT4G27595
AT2G19880
AT2G16380
AT1G18690
AT3G17690
AT1G29330
AT1G16030
AT5G40540
AT4G01700
AT1G50390
AT2G41310
AT3G54600
AT2G28350
AT5G17390
AT2G03090
AT3G52470
AT3G55980
AT4G33800
AT4G29780
AT5G48030
AT1G29395
AT5G54710
AT1G60190
AT2G17260
AT3G63120
AT2G45720
AT5G06230
AT1G75200
AT4G21820
AT2G34600
AT3G08760
AT3G55990
AT2G35930
AT1G30370
AT5G61480
AT4G28460
AT4G09640
AT3G21720
AT3G44830
AT2G41370
AT4G21830
AT5G64510
AT5G41410
[truncated: 363 more rows]

## Sheet: Table S7
Table S7. The edge number of down- and upstream genes related with Hsf in the network of A .thaliana.
Gene	Downstream genes	Upstream genes	Common genes
AT1G32330	11	15	0
AT1G46264	379	19	5
AT1G67970	60	5	0
AT1G77570	0	1	0
AT2G26150	37	27	1
AT2G41690	229	1	6
AT3G02990	263	25	7
AT3G22830	276	42	5
AT3G24520	250	12	5
AT3G51910	137	25	1
AT3G63350	23	33	1
AT4G11660	341	71	6
AT4G13980	3	0	0
AT4G17750	2	4	0
AT4G18870	0	2	0
AT4G18880	593	17	7
AT4G19630	0	8	0
AT4G36990	845	32	2
AT5G03720	15	32	0
AT5G16820	187	3	4
AT5G43840	260	11	7
AT5G45710	58	8	0
AT5G54070	9	0	0
AT5G62020	323	31	6
Total *	4301	424	63
*Note: Some target genes were shared by different Hsf family genes.

## Sheet: Table S8
Table S8. The absolute expression values of common target genes in A. thaliana under heat treatment obtained from the Arabidopsis eFP Browser.
Treatment	AT1G01010	AT1G01720	AT1G13300	AT1G18330	AT1G18570	AT1G19350	AT1G27730	AT1G43160	AT1G49720	AT1G55110	AT1G74080	AT1G77080	AT1G79580	AT1G80840	AT2G01930	AT2G02070	AT2G02080	AT2G18300	AT2G20110	AT2G23320	AT2G24430	AT2G30250	AT2G37430	AT2G38470	AT2G40140	AT2G46270	AT2G46830	AT3G10500	AT3G10800	AT3G15030	AT3G15210	AT3G23230	AT3G23250	AT3G50260	AT3G50700	AT3G50870	AT3G54620	AT3G62420	AT4G00480	AT4G01120	AT4G17230	AT4G17500	AT4G31550	AT4G34000	AT4G36730	AT5G04340	AT5G04410	AT5G05410	AT5G08330
Heat Shoot 0 Hour	15.61	173.82	23.94	221.44	46.63	417.47	196.58	2.39	6.44	103.14	1.01	32.31	11.85	120.88	51.16	131.68	100.8	238	23.61	156.09	15.72	66.74	9.36	210.13	88.76	31.07	712.02	98.9	122.17	42.02	67.08	10.01	7.03	10.77	26.47	10.16	123.66	337.01	48.22	53.17	46.94	118.51	66.18	103.25	298.67	66.31	264.64	27.77	181.12
Heat Root 0 Hour	57.5	175.11	363.64	144.1	67.39	153.24	370.17	42.12	31.11	78.43	36.11	29.12	45.22	101.48	56.58	26.65	32.12	0.71	22.99	145.24	44.1	95.08	59.85	247.14	263.26	67.53	45.21	397.52	200.06	2.41	186.4	9.37	69.38	135.35	58.27	18.24	176	464.61	63.79	149.49	92.13	107.93	169.18	191.49	214.79	80.27	309.38	71.62	36.15
Heat Shoot After 15 Minutes	3.81	71.34	1.34	211.7	25.2	535.73	20.99	0.73	10.09	107.23	2.61	50.07	10.65	32.93	49.4	93.57	155.26	499.43	15.47	115.86	15.85	28.57	0.71	55.67	17.37	35.9	454.93	83.83	92.63	62.05	59.5	2.77	0.47	8.93	37.52	7.11	95.29	365.78	72.65	56.94	43.13	10.93	27.84	96.69	403.73	19.16	242.64	18.82	386.81
Heat Root After 15 Minutes	61.78	291.21	389.07	284.09	45.35	173.67	759.19	56.67	33.61	90.11	30.02	33.08	38.79	82.7	66.24	21.86	31.27	1.33	23.45	206.38	54.76	91.2	44.55	234.23	285.07	84.42	51.59	445.46	236.31	2.01	182.65	11.04	96.97	207.9	68.1	15.66	253.23	599.14	55.59	166.12	131.8	115.41	119.38	241.65	259.42	246.42	313.24	150.16	58.58
Heat Shoot After 30 Minutes	4.76	110.38	6.49	647.75	15.55	448.09	18.82	0.72	10.32	106.96	1.5	39.93	10.47	21.73	54.67	102.58	145.31	212.73	23.5	102.87	19.47	32.1	0.68	53.62	21.91	31.83	573.34	88.93	173.29	64.89	65.95	8.79	0.86	12.6	32.52	9.24	103.29	156.07	52.52	68.96	42.44	12.62	44.64	111.8	319.29	34.22	346.82	56.95	332.07
Heat Root After 30 Minutes	79.19	336.57	378.45	582.19	62.11	170.94	236.62	53.32	35.07	113.3	35.13	34.32	50.7	33.76	57.01	25.65	29.49	0.4	25.09	198.74	62.22	100.86	46.48	308.34	242.23	106.05	51.16	420.95	306.14	2.5	179.33	9.36	54.51	167.08	51.84	21.71	200.84	494.99	51.01	169.77	103.14	108.19	152.51	268.12	254.4	264.04	436.38	540.75	41.32
Heat Shoot After 1 Hour	3.09	283.24	7.84	1368.65	20.39	386.19	121.59	0.54	15.81	67.67	1.49	37	14.07	25.7	38.89	82.71	95.62	172.89	26.53	92.57	17.32	39.29	0.73	74.78	23.27	19	609.89	112.82	379.13	18.25	36.74	12.39	1.53	10.69	25.8	7.11	112.78	263.44	39.11	69.88	38.83	24.66	26.11	97.49	382.38	110.15	758.07	739.34	265.11
Heat Root After 1 Hour	60.71	783.27	335.95	1120.08	60.91	143.91	859.61	120.36	27.73	66.16	24.73	25.54	42.47	50.37	43.83	25.74	28.42	0.27	14.92	147.67	41.33	95.6	38.32	443.88	263.71	117.52	80.49	496.28	554.97	1.42	227.22	6.32	50.44	290.84	39.95	12.77	187.99	631.05	41.23	258.07	115.96	239.13	121.22	252.04	364.18	666.63	971.03	1915.19	48.59
Heat Shoot After 3 Hours	4.66	232.45	5.16	1370.12	23.04	309.37	69.02	0.41	58.42	53.57	1.31	33.96	11.19	20.08	57.22	196.36	107.32	360.56	12.15	64.49	14.82	114.71	0.64	57.84	22.24	21.9	383.26	118.19	488.66	25.63	39.86	6.57	0.61	12.89	131.28	5.52	147.97	823.68	44.66	178.6	66.93	25.08	43.36	73.94	601.56	66.56	752.13	626.04	673
Heat Root After 3 Hours	22.2	1097.12	323.08	1151.3	58.75	138.28	510.39	151.95	120.34	65.8	14.92	23.63	32.56	25.52	49.6	42.94	31.53	0.32	7.66	163.26	45.66	177.97	11.1	224.85	209.77	179.72	191.65	587.97	933.02	0.95	220.5	11.64	37.17	368.79	54.37	9.55	236.97	910.44	18.6	415.61	130.37	211.58	157.3	430.93	615.84	565.02	1015.66	1864.96	55.97
Heat Shoot After 4 Hours	8.23	47.41	4.51	86.17	23.19	209.6	35.34	0.62	84.98	71.89	1.31	34.6	10.73	33.35	53.52	119.52	125.54	414.32	26.97	103.64	13.42	73.22	1.23	63.77	32.52	18.7	84.03	112.57	71.34	62.16	33.93	9.99	0.57	14.17	156.88	2.41	120.4	351.77	64.59	73.42	76.25	23.32	43.02	50.93	370.34	9.28	211.71	36.37	477.72
Heat Root After 4 Hours	44.93	350.97	150.36	170.5	60.23	123.08	155.29	99.06	247.46	96.15	24.94	31.86	28.44	33.4	78.13	18.84	46.38	1.38	15.51	193.53	60.95	165.89	4.51	160.38	197.93	95.61	84.05	585.1	310.89	3.77	97.6	11.46	39.76	155.31	79.33	4.69	329.35	871.42	10.67	230.78	149.19	107.54	136.98	242.6	420.87	77.8	412.59	199.36	52.29
Heat Shoot After 6 Hours	10.93	23.18	4.07	50.86	11.98	395.36	26.03	0.52	135.39	83.22	1.28	29.73	16.34	24.39	63.44	266.19	162.6	296.77	22.83	71.93	13.94	56.28	0.82	57.96	31.66	11.76	10.18	90.02	85.97	115.2	35.29	7.57	0.95	15.69	126.79	3.89	115.14	339.65	46.88	66.47	66.7	26.4	64.14	27.51	212.5	11.56	179.83	42.59	412.67
Heat Root After 6 Hours	41.8	195.17	372.41	97.7	53.83	135.2	121.91	54.28	196.24	88.16	22.31	27.16	41.88	26.15	63.67	28.2	34.14	0.77	17.77	123.88	57.3	105.43	22.49	175.84	193.25	73.06	11.55	487.74	227.87	6.35	121.82	6.76	8.4	135.07	89.9	19.68	176.92	496.59	49.19	167.41	91.18	101.7	144.84	157.04	262.73	40.37	250.83	218.82	36.44
Heat Shoot After 12 Hours	9.17	110.2	1.8	34.78	22.51	378.94	38.91	0.41	61.3	136.86	0.62	59.14	11.39	15.47	33.14	183.31	94.38	125.96	16.35	97.72	14.51	40.76	0.53	44	50.47	17.75	13.62	111.45	106.73	67.19	42.45	5.03	0.57	9.17	68.56	3.48	95.65	248.1	55.18	43.26	50.16	13.07	41.55	58.09	140.93	14.34	193.79	51.89	103.25
Heat Root After 12 Hours	67.42	292.14	299.8	120.82	29.54	185.73	111.81	27.74	90.19	140.4	13.43	41.59	36.92	25.81	60.4	18.83	27.69	0.46	22.49	127.68	55.05	88.36	15.3	104.58	174.76	71.63	11.6	660.01	216.67	5.37	105.86	8.22	13.91	107.44	88.14	18.63	227.61	568.46	43.31	109.58	101.61	44.15	81.12	232.82	242.01	71.01	293.77	267.22	24.43
Heat Shoot After 24 Hours	4.34	106.24	4.96	154.13	11.79	380.34	25.05	0.86	10.31	123.1	1.78	44.68	9.77	18.45	39.89	75.19	141.41	288.85	15.59	56.35	17.3	18.2	1.01	38.22	19.66	30.36	654.63	92.84	91.05	83.07	45.32	1.12	0.69	5.9	24.23	5.34	102.39	186.94	55.98	33.29	31.47	2.33	22.32	137.19	259.21	12.46	206.38	22.55	172.01
Heat Root After 24 Hours	85.98	232.23	453.51	251.69	37.21	178.71	121.49	54.81	31.01	111.39	26.57	37.02	37.29	27.33	54.74	17.62	34.11	0.55	20.35	172.83	58.08	83.3	30.82	141.43	147.31	94.92	80.34	495.95	206.14	3.08	107.61	8.4	33.39	132.82	61.92	18.59	196.05	533.95	45.72	119.32	106.27	39.48	105.14	268.04	232.39	53	287.29	84.24	27.13
[truncated: 8 more columns]

## Sheet: Table S9
Table S9. The functional enrichment analysis of target genes related with Hsf gene family in the Arabidopsis. The enriched terms based on Pfam annotations with q-value < 0.05.
		Pfam ID	Number of each term for annotated target genes	Number of all terms for annotated target genes	Percentage (%)	Number of each term for all annotated genes	Number of all terms for all annotated genes	Percentage (%)	P-value	Annotation	q-value	Fold-change
Downstream gene terms	1	PF00011.20	14	2448	0.571895	25	22811	0.109596	9.3047e-07	HSP20	0.000981646	5.2182
	2	PF07526.10	9	2448	0.367647	13	22811	0.05699	1.56877e-05	POX	0.0165505	6.45107
	3	PF07714.16	33	2448	1.34804	135	22811	0.59182	1.93789e-05	Pkinase_Tyr	0.0204448	2.27779
Upstream gene terms	1	PF00847.19	39	228	17.1053	143	22811	0.626891	5.4818e-43	AP2	2.30236e-41	27.2859
	2	PF00249.30	29	228	12.7193	220	22811	0.964447	2.2975e-23	Myb_DNA-binding	9.64948e-22	13.1882
	3	PF03634.12	15	228	6.57895	24	22811	0.105212	1.9404e-22	TCP	8.1497e-21	62.5302
	4	PF02701.14	15	228	6.57895	36	22811	0.157819	7.64946e-20	zf-Dof	3.21277e-18	41.6868
	5	PF00319.17	19	228	8.33333	107	22811	0.469072	5.36312e-18	SRF-TF	2.25251e-16	17.7656
	6	PF00170.20	15	228	6.57895	54	22811	0.236728	2.8612e-17	bZIP_1	1.2017e-15	27.7912
	7	PF00010.25	18	228	7.89474	122	22811	0.53483	9.60743e-16	HLH	4.03512e-14	14.7612
	8	PF07777.10	5	228	2.19298	5	22811	0.0219192	2.38652e-09	MFMR	1.00234e-07	100.048
	9	PF00096.25	5	228	2.19298	9	22811	0.0394546	4.36511e-08	zf-C2H2	1.83335e-06	55.5824
	10	PF14215.5	5	228	2.19298	22	22811	0.0964447	3.42802e-06	bHLH-MYC_N	0.000143977	22.7382
	11	PF03106.14	7	228	3.07018	63	22811	0.276183	4.16765e-06	WRKY	0.000175041	11.1165
	12	PF02365.14	8	228	3.50877	112	22811	0.490991	2.07663e-05	NAM	0.000872185	7.1463
	13	PF06217.11	3	228	1.31579	7	22811	0.0306869	5.34965e-05	GAGA_bind	0.00224685	42.8778
	14	PF13912.5	5	228	2.19298	42	22811	0.184122	7.39389e-05	zf-C2H2_6	0.00310543	11.9105
	15	PF12171.7	3	228	1.31579	8	22811	0.0350708	7.92684e-05	zf-C2H2_jaz	0.00332927	37.5181
	16	PF06200.13	3	228	1.31579	18	22811	0.0789093	0.000838906	tify	0.035234	16.6747
Common gene terms	1	PF02365.14	7	63	11.1111	112	22811	0.490991	2.99188e-08	NAM	7.47969e-07	22.63
	2	PF00847.19	7	63	11.1111	143	22811	0.626891	1.54823e-07	AP2	3.87058e-06	17.7242
	3	PF07777.10	3	63	4.7619	5	22811	0.0219192	4.141e-07	MFMR	1.03525e-05	217.248
	4	PF00170.20	5	63	7.93651	54	22811	0.236728	4.66092e-07	bZIP_1	1.16523e-05	33.5259
	5	PF12171.7	3	63	4.7619	8	22811	0.0350708	1.68615e-06	zf-C2H2_jaz	4.21538e-05	135.78
	6	PF00249.30	7	63	11.1111	220	22811	0.964447	2.67649e-06	Myb_DNA-binding	6.69124e-05	11.5207
	7	PF13912.5	4	63	6.34921	42	22811	0.184122	6.27653e-06	zf-C2H2_6	0.000156913	34.4837
	8	PF03106.14	4	63	6.34921	63	22811	0.276183	3.04273e-05	WRKY	0.000760683	22.9892
	9	PF03634.12	3	63	4.7619	24	22811	0.105212	4.41137e-05	TCP	0.00110284	45.2599
	10	PF10533.8	2	63	3.1746	7	22811	0.0306869	0.000181633	Plant_zn_clust	0.00454081	103.451
	11	PF00319.17	4	63	6.34921	107	22811	0.469072	0.000231245	SRF-TF	0.00578111	13.5357

## Sheet: Table S10
Table S10. The absolute expression values of Hsf family genes in A. thaliana under various abiotic stresses obtained from the Arabidopsis eFP Browser.
Gene	Control Shoot 0 Hour	Cold Shoot 0 Hour	Osmotic Shoot 0 Hour	Salt Shoot 0 Hour	Drought Shoot 0 Hour	Genotoxic Shoot 0 Hour	Oxidative Shoot 0 Hour	UV-B Shoot 0 Hour	Wounding Shoot 0 Hour	Heat Shoot 0 Hour	Control Root 0 Hour	Cold Root 0 Hour	Osmotic Root 0 Hour	Salt Root 0 Hour	Drought Root 0 Hour	Genotoxic Root 0 Hour	Oxidative Root 0 Hour	UV-B Root 0 Hour	Wounding Root 0 Hour	Heat Root 0 Hour	Control Shoot After 15 Minutes	Drought Shoot After 15 Minutes	UV-B Shoot After 15 Minutes	Wounding Shoot After 15 Minutes	Heat Shoot After 15 Minutes	Control Root After 15 Minutes	Drought Root After 15 Minutes	UV-B Root After 15 Minutes	Wounding Root After 15 Minutes	Heat Root After 15 Minutes	Control Shoot After 30 Minutes	Cold Shoot After 30 Minutes	Osmotic Shoot After 30 Minutes	Salt Shoot After 30 Minutes	Drought Shoot After 30 Minutes	Genotoxic Shoot After 30 Minutes	Oxidative Shoot After 30 Minutes	UV-B Shoot After 30 Minutes	Wounding Shoot After 30 Minutes	Heat Shoot After 30 Minutes	Control Root After 30 Minutes	Cold Root After 30 Minutes	Osmotic Root After 30 Minutes	Salt Root After 30 Minutes	Drought Root After 30 Minutes	Genotoxic Root After 30 Minutes	Oxidative Root After 30 Minutes	UV-B Root After 30 Minutes	Wounding Root After 30 Minutes
AT1G32330	63.65	63.65	63.65	63.65	63.65	63.65	63.65	63.65	63.65	63.65	102.12	102.12	102.12	102.12	102.12	102.12	102.12	102.12	102.12	102.12	52.38	58.09	59.16	50.47	76.11	81.42	72.4	92.5	79.43	83.42	53.9	64.59	53.59	50.29	61.98	47.78	61.36	47.4	62.52	61.13	96.09	90.18	93.85	96.31	71.86	98.49	83.24	89.86	84.12
AT1G46264	37.64	37.64	37.64	37.64	37.64	37.64	37.64	37.64	37.64	37.64	110.97	110.97	110.97	110.97	110.97	110.97	110.97	110.97	110.97	110.97	28.9	46.83	31.38	30.74	31.13	111.83	149.84	94.69	95.66	86.23	43.27	40.28	36.56	32.94	43.21	27.18	37.5	30.26	36.84	48.55	102.35	107.25	126.57	152.94	90.61	112.91	104.7	73.49	89.13
AT1G67970	17.85	17.85	17.85	17.85	17.85	17.85	17.85	17.85	17.85	17.85	29.45	29.45	29.45	29.45	29.45	29.45	29.45	29.45	29.45	29.45	33.11	15.84	50.34	38.73	14.46	43.39	52.86	50.37	37.29	41.08	20.43	19.91	27.13	16.43	50.81	20.82	14.01	77.69	24.97	12.2	40.06	30.88	49.29	48.33	39.29	45.45	41.59	61.12	43.05
AT1G77570	10.09	10.09	10.09	10.09	10.09	10.09	10.09	10.09	10.09	10.09	14.48	14.48	14.48	14.48	14.48	14.48	14.48	14.48	14.48	14.48	11.73	15.31	15.32	9.88	11.14	14.07	10.61	11.23	12.54	16.62	9.67	9.93	14.03	10.34	10.57	9.9	9.41	12.83	10.72	10.3	11.4	14.31	21.76	11.13	6.32	9.85	10.77	16.71	10.24
AT2G26150	20.53	20.53	20.53	20.53	20.53	20.53	20.53	20.53	20.53	20.53	11.46	11.46	11.46	11.46	11.46	11.46	11.46	11.46	11.46	11.46	0.58	2.26	1.14	9.64	3.99	7.69	13.25	6.53	10.25	35.08	9.24	7.89	3.88	0.82	9.93	1.08	0.64	3.48	2	897.38	11.49	11.73	14.98	27.13	10.24	6.88	12.93	9.05	4.37
AT2G41690	1.51	1.51	1.51	1.51	1.51	1.51	1.51	1.51	1.51	1.51	14.01	14.01	14.01	14.01	14.01	14.01	14.01	14.01	14.01	14.01	5.64	3.05	5.96	4.55	4.18	15.26	13.17	12.05	10.29	19.27	2.86	4.46	5.41	5.14	7.11	10.16	0.54	2.57	0.66	5.75	18.82	10.92	13.66	11.5	14.39	18.18	18.76	17.54	14.18
AT3G02990	15.57	15.57	15.57	15.57	15.57	15.57	15.57	15.57	15.57	15.57	26.76	26.76	26.76	26.76	26.76	26.76	26.76	26.76	26.76	26.76	15.8	13.42	13.72	7.89	15.19	24.63	28.07	26.85	19.79	27.93	12.59	22.62	11.78	11.02	15.32	16.31	12.67	15.01	17.47	10.35	24.33	21.21	53.77	44.61	29.02	24.98	22.21	28.45	29.79
AT3G22830	1.71	1.71	1.71	1.71	1.71	1.71	1.71	1.71	1.71	1.71	6.14	6.14	6.14	6.14	6.14	6.14	6.14	6.14	6.14	6.14	1.57	0.21	0.47	1.1	1.54	5.28	20.35	3.81	4.17	5.02	2.27	1.15	0.53	0.52	1.36	1.51	1.92	0.75	1.22	0.57	3.46	2.85	322.66	233.68	35.79	5.14	3.3	12.44	2.4
AT3G24520	28.57	28.57	28.57	28.57	28.57	28.57	28.57	28.57	28.57	28.57	106.83	106.83	106.83	106.83	106.83	106.83	106.83	106.83	106.83	106.83	49.28	46.84	34.94	87.58	26.94	128.59	217.74	182.98	95.61	145.15	37.87	44.92	42.09	66.13	206.53	35.74	24.93	50.6	117.46	29.93	125.3	242.77	320.34	287.58	106.32	85	128.82	244.52	106.13
AT3G51910	60.44	60.44	60.44	60.44	60.44	60.44	60.44	60.44	60.44	60.44	124.77	124.77	124.77	124.77	124.77	124.77	124.77	124.77	124.77	124.77	16.22	28.31	20.93	14.9	17.36	125.66	129.16	216.8	188.51	224.26	30.38	18.16	35.12	17.91	5.1	18.02	15.92	30.86	24.92	161.95	144.63	120.17	81.88	155.65	92.39	166.04	157.22	166.52	164.68
AT3G63350	0.95	0.95	0.95	0.95	0.95	0.95	0.95	0.95	0.95	0.95	2.46	2.46	2.46	2.46	2.46	2.46	2.46	2.46	2.46	2.46	1.4	0.87	1.29	0.57	1.05	3.07	3.31	7.68	1.72	1.89	1.11	0.97	0.75	1.92	2.41	4.8	0.73	2.94	5.09	1.03	0.88	4.47	3.43	4.63	1.84	1.34	2.43	6.35	0.69
AT4G11660	24.81	24.81	24.81	24.81	24.81	24.81	24.81	24.81	24.81	24.81	16.34	16.34	16.34	16.34	16.34	16.34	16.34	16.34	16.34	16.34	27.73	21.13	24.67	28.06	32.13	26.08	35.29	37.51	28.16	56.5	18.29	32.76	14.97	23.46	25.19	23.56	16.17	23.52	21.98	206.02	26.39	30.83	39.7	49.39	37.27	20.81	32.83	28.72	23.7
AT4G13980	17.81	17.81	17.81	17.81	17.81	17.81	17.81	17.81	17.81	17.81	18.85	18.85	18.85	18.85	18.85	18.85	18.85	18.85	18.85	18.85	28.3	18.07	23.1	14.84	27.23	24.53	22.54	32.8	27.48	21.93	30.8	20.99	22.53	23.01	21.3	27.61	25.42	19.84	20.41	29.6	24.94	26.51	20.83	26.24	17.15	26.63	27.13	24.69	29.43
AT4G17750	15.14	15.14	15.14	15.14	15.14	15.14	15.14	15.14	15.14	15.14	21.99	21.99	21.99	21.99	21.99	21.99	21.99	21.99	21.99	21.99	23.58	19.11	15.77	14.15	17.59	20.31	22.31	19.09	18.8	27.84	15.87	23.74	28.62	23.22	22.52	22.55	17.93	17.63	16.06	16.91	19.97	22.51	29.53	24.2	24.85	21.76	24.26	28.18	15.9
AT4G18870	2.26	2.26	2.26	2.26	2.26	2.26	2.26	2.26	2.26	2.26	2.09	2.09	2.09	2.09	2.09	2.09	2.09	2.09	2.09	2.09	0.57	1.02	2.36	1.37	2.73	0.71	0.39	0.69	1.3	1.79	0.97	2.13	1.22	2.11	2.06	1.56	1.84	2.76	5.42	0.95	0.51	1.24	0.9	0.6	1.02	0.63	0.67	0.49	0.76
AT4G18880	57.1	57.1	57.1	57.1	57.1	57.1	57.1	57.1	57.1	57.1	111.86	111.86	111.86	111.86	111.86	111.86	111.86	111.86	111.86	111.86	74.46	54.77	125.73	108.25	34.7	128.26	190.53	130.78	133.79	104.26	51.34	43.52	76.8	55.3	91.6	48.8	53.55	120.08	69.18	43.77	114.19	94.63	180.03	210.66	212.06	113.63	118.92	138.6	114.06
AT4G36990	57.9	57.9	57.9	57.9	57.9	57.9	57.9	57.9	57.9	57.9	403.88	403.88	403.88	403.88	403.88	403.88	403.88	403.88	403.88	403.88	35.75	23.06	85.55	91.79	22.09	441.95	405.83	440.86	456.46	399.99	28.96	19.83	40.39	31.36	53.08	30.65	29.14	76.31	93.75	71.43	429.42	458.51	460.15	571.47	600.34	512.59	517.43	534.1	416.42
AT5G03720	18.46	18.46	18.46	18.46	18.46	18.46	18.46	18.46	18.46	18.46	8.25	8.25	8.25	8.25	8.25	8.25	8.25	8.25	8.25	8.25	18.34	11.39	17.93	28.85	17.23	9.18	14.18	2.74	7.67	8.44	23.38	16.17	17.85	19.85	33.37	18.16	11.92	24.32	32.23	11.46	7.86	6.65	12.88	18.9	12.8	7.61	5.36	12.51	5.72
AT5G16820	31.22	31.22	31.22	31.22	31.22	31.22	31.22	31.22	31.22	31.22	37.81	37.81	37.81	37.81	37.81	37.81	37.81	37.81	37.81	37.81	40.8	20.57	24.76	23.46	32.72	49.2	46.07	43.56	44.18	48.86	36.33	24.66	36.52	47.69	27.91	32.39	29.1	28.08	14.98	35.4	45.22	51.56	49.99	50.76	39.77	39.1	45.81	49.83	43.16
AT5G43840	0.5	0.5	0.5	0.5	0.5	0.5	0.5	0.5	0.5	0.5	0.76	0.76	0.76	0.76	0.76	0.76	0.76	0.76	0.76	0.76	2	0.71	0.73	2.34	0.85	0.45	1.79	1.69	0.94	1.15	0.66	1.14	0.45	2.97	2.52	0.29	0.45	0.41	0.43	0.31	0.89	0.23	1.64	1.5	0.31	0.24	2.25	0.16	0.64
AT5G45710	48.53	48.53	48.53	48.53	48.53	48.53	48.53	48.53	48.53	48.53	69.33	69.33	69.33	69.33	69.33	69.33	69.33	69.33	69.33	69.33	55.51	45.92	55.21	80.87	34.04	64.89	65.18	66.9	61.33	49.89	51.58	38.24	60.24	55.68	44.34	57.02	55.93	50.9	62.77	38.13	62.46	61.17	64.71	61.48	74.47	75.59	61.02	84.38	56.94
AT5G54070	5.62	5.62	5.62	5.62	5.62	5.62	5.62	5.62	5.62	5.62	2.14	2.14	2.14	2.14	2.14	2.14	2.14	2.14	2.14	2.14	3.48	4.92	2.24	2.78	2.59	1.99	2.55	5.05	0.8	4.18	4.46	5.35	5.56	2.98	0.75	3.66	1.18	3.36	4.26	2.88	1.6	3.99	3.83	3.1	0.69	1.96	2	5.65	0.47
AT5G62020	92.94	92.94	92.94	92.94	92.94	92.94	92.94	92.94	92.94	92.94	97.34	97.34	97.34	97.34	97.34	97.34	97.34	97.34	97.34	97.34	126.19	121.11	196.43	215.82	80.38	85.79	120.32	123.88	85.16	144.45	65.37	118.59	91.1	75.46	158	85.81	53.42	140.66	94.49	189.45	95.84	94.44	140.69	118.19	121.23	84.13	87.49	105.33	79.94
[truncated: 105 more columns]

[truncated: 12 more sheets: Table S11, Table S12, Table S13, Table S14, Table S15, Table S16, Table S17, Table S18, Table S19, Table S20, Table S21, Table S22]
